# Supplementary material for: 1,2,3,4-Tetra­hydro­isoquinoline-2-sulfonamide
Source: Acta Crystallogr Sect E Struct Rep Online. 2008 Jan 11;64(Pt 2):o432. doi: 10.1107/S1600536807068158 (PMC2960235; doi:10.1107/S1600536807068158)
Supplement: Supplementary file 1 [file e-64-0o432-sup1.cif]

##############################################################################
###                                                                        ###
###        Electronic paper (Acta Crystallographica Section E)             ###
###                                                                        ###
##############################################################################
#                                                                            #
# This CIF contains the data in a paper accepted for publication in Acta     #
# Crystallographica Section E. It conforms to the requirements of Notes      #
# for Authors for Section E, and has been peer reviewed under the auspices   #
# of the IUCr Commission on Journals.                                        #
#                                                                            #
# Full details of the Crystallographic Information File format               #
# are given in the paper "The Crystallographic Information File (CIF):       #
# a New Standard Archive File for Crystallography" by S. R. Hall, F. H.      #
# Allen and I. D. Brown [Acta Cryst. (1991), A47, 655-685].                  #
#                                                                            #
# The current version of the core CIF dictionary is obtainable from          #
# ftp://ftp.iucr.org/pub/cif_core.dic. The current version number is 2.1.    #
#                                                                            #
# Software is freely available for graphical display of the structure(s) in  #
# this CIF.  For information consult the CIF home page http://www.iucr.org/  #
# cif/home.html                                                              #
#                                                                            #
##############################################################################
                                             
data_global
_audit_creation_method     'from SHELXL97 CIF and IUCr SHELXL97-template'
_journal_date_recd_electronic     2007-12-18
_journal_date_accepted     2007-12-21
_journal_name_full     'Acta Crystallographica, Section E'
_journal_year     2008
_journal_volume     64
_journal_issue      2
_journal_page_first     o432
_journal_page_last     o432
_journal_paper_category     QO
_journal_coeditor_code     DN2304
_publ_contact_author_name     'Dr Carole Barbey'
_publ_contact_author_address
;
Universit\'e Paris-Nord, UFR-SMBH,
Laboratoire de biophysique mol\'eculaire cellulaire et tissulaire,
(UMR 7033 CNRS),
74 rue M. Cachin, 93017 Bobigny Cedex, France.
;
_publ_contact_author_email     carole.barbey@smbh.univ-paris13.fr
_publ_contact_author_fax     '33 0148387625'
_publ_contact_author_phone     '33 0148387774'
_publ_section_title
;
1,2,3,4-Tetrahydroisoquinoline-2-sulfonamide
;
loop_
    _publ_author_name
    _publ_author_footnote
    _publ_author_address
    'Radia Bouasla ' ?
;     Laboratoire de Chimie Organique Appliqu\'ee,
      LCOA, Groupe de Chimie Bioorganique, Facult\'e des Sciences,
      D\'epartement de Chimie,
      Universit\'e d'Annaba,
Algeria
;
    'Malika Berredjem ' ?
;     Laboratoire de Chimie Organique Appliqu\'ee,
      LCOA, Groupe de Chimie Bioorganique, Facult\'e des Sciences,
      D\'epartement de Chimie,
      Universit\'e d'Annaba,
Algeria
;
    'Nour-Eddine Aouf ' ?
;     Laboratoire de Chimie Organique Appliqu\'ee,
      LCOA, Groupe de Chimie Bioorganique, Facult\'e des Sciences,
      D\'epartement de Chimie,
      Universit\'e d'Annaba,
Algeria
;
    'Carole Barbey' ?
;     Laboratoire de Biophysique Mol\'eculaire Cellulaire et Tissulaire,
     (UMR 7033 CNRS), UFR-SMBH Universit\'e Paris-Nord,
      74 rue M. Cachin,
      93017 Bobigny Cedex,
France
;
data_I
_chemical_name_systematic
;
1,2,3,4-Tetrahydroisoquinoline-2-sulfonamide
;
_chemical_name_common     ?
_chemical_formula_moiety     'C9 H12 N2 O2 S'
_chemical_formula_sum     'C9 H12 N2 O2 S'
_chemical_formula_iupac     'C9 H12 N2 O2 S'
_chemical_formula_weight     212.27
_symmetry_cell_setting     monoclinic
_symmetry_space_group_name_H-M     'P 21'
_symmetry_space_group_name_Hall     'P 2yb'
loop_
    _symmetry_equiv_pos_as_xyz
    'x, y, z'
    '-x, y+1/2, -z'
_cell_length_a     5.2750(10)
_cell_length_b     9.5410(10)
_cell_length_c     10.2290(10)
_cell_angle_alpha     90.0
_cell_angle_beta     101.80(5)
_cell_angle_gamma     90.0
_cell_volume     503.93(15)
_cell_formula_units_Z     2
_cell_measurement_reflns_used     6025
_cell_measurement_theta_min     2.03
_cell_measurement_theta_max     27.48
_cell_measurement_temperature     293(2)
_exptl_crystal_description     parallelepipedic
_exptl_crystal_colour     yellow
_exptl_crystal_size_max     0.10
_exptl_crystal_size_mid     0.10
_exptl_crystal_size_min     0.10
_exptl_crystal_density_diffrn     1.399
_exptl_crystal_density_meas     ?
_exptl_crystal_density_method     'not measured'
_exptl_crystal_F_000     224
_exptl_absorpt_coefficient_mu     0.297
_exptl_absorpt_correction_type     none
_exptl_absorpt_process_details     ?
_exptl_absorpt_correction_T_min     ?
_exptl_absorpt_correction_T_max     ?
_exptl_special_details
;
 ?
;
_diffrn_ambient_temperature     293(2)
_diffrn_radiation_type     MoK\a
_diffrn_radiation_wavelength     0.71070
_diffrn_radiation_source     'fine-focus sealed tube'
_diffrn_radiation_monochromator     graphite
_diffrn_measurement_device_type     'Nonius KappaCCD'
_diffrn_measurement_method     '\f and \w'
_diffrn_detector_area_resol_mean     9
_diffrn_reflns_number     8285
_diffrn_reflns_av_R_equivalents     0.032
_diffrn_reflns_av_sigmaI/netI     0.0250
_diffrn_reflns_theta_min     2.03
_diffrn_reflns_theta_max     27.54
_diffrn_reflns_theta_full     27.54
_diffrn_measured_fraction_theta_max     0.985
_diffrn_measured_fraction_theta_full     0.985
_diffrn_reflns_limit_h_min     -6
_diffrn_reflns_limit_h_max     6
_diffrn_reflns_limit_k_min     -12
_diffrn_reflns_limit_k_max     11
_diffrn_reflns_limit_l_min     -13
_diffrn_reflns_limit_l_max     13
_diffrn_standards_number     ?
_diffrn_standards_interval_count     ?
_diffrn_standards_interval_time     ?
_diffrn_standards_decay_%     ?
_refine_special_details
;
 Refinement of F^2^ against ALL reflections.  The weighted R-factor wR and
 goodness of fit S are based on F^2^, conventional R-factors R are based
 on F, with F set to zero for negative F^2^. The threshold expression of
 F^2^ > 2sigma(F^2^) is used only for calculating R-factors(gt) etc. and is
 not relevant to the choice of reflections for refinement.  R-factors based
 on F^2^ are statistically about twice as large as those based on F, and R-
 factors based on ALL data will be even larger.
;
_reflns_number_total     2210
_reflns_number_gt     2106
_reflns_threshold_expression     I>2\s(I)
_refine_ls_structure_factor_coef     Fsqd
_refine_ls_matrix_type     full
_refine_ls_R_factor_all     0.0324
_refine_ls_R_factor_gt     0.0300
_refine_ls_wR_factor_gt     0.0854
_refine_ls_wR_factor_ref     0.0872
_refine_ls_goodness_of_fit_ref     1.131
_refine_ls_restrained_S_all     1.130
_refine_ls_number_reflns     2210
_refine_ls_number_parameters     127
_refine_ls_number_restraints     1
_refine_ls_hydrogen_treatment     constr
_refine_ls_weighting_scheme     calc
_refine_ls_weighting_details
         'calc w=1/[\s^2^(Fo^2^)+(0.0575P)^2^+0.0148P] where P=(Fo^2^+2Fc^2^)/3'
_atom_sites_solution_hydrogens     geom
_atom_sites_solution_primary     direct
_atom_sites_solution_secondary     difmap
_refine_ls_shift/su_max     0.000
_refine_ls_shift/su_mean     0.000
_refine_diff_density_max     0.251
_refine_diff_density_min     -0.302
_refine_ls_extinction_method     none
_refine_ls_extinction_coef     ?
_refine_ls_abs_structure_details     'Flack (1983), 979 Friedel pairs'
_refine_ls_abs_structure_Flack     -0.01(6)
loop_
    _atom_type_symbol
    _atom_type_description
    _atom_type_scat_dispersion_real
    _atom_type_scat_dispersion_imag
    _atom_type_scat_source
    'C' 'C' 0.0033 0.0016
                         'International Tables Vol C Tables 4.2.6.8 and 6.1.1.4'
    'H' 'H' 0.0000 0.0000
                         'International Tables Vol C Tables 4.2.6.8 and 6.1.1.4'
    'N' 'N' 0.0061 0.0033
                         'International Tables Vol C Tables 4.2.6.8 and 6.1.1.4'
    'S' 'S' 0.1246 0.1234
                         'International Tables Vol C Tables 4.2.6.8 and 6.1.1.4'
    'O' 'O' 0.0106 0.0060
                         'International Tables Vol C Tables 4.2.6.8 and 6.1.1.4'
_computing_data_collection     'COLLECT (Hooft, 1998)'
_computing_cell_refinement     'DENZO/SCALEPACK (Otwinowski & Minor, 1997)'
_computing_data_reduction     'COLLECT (Hooft, 1998)'
_computing_structure_solution     'SHELXS97 (Sheldrick, 1997)'
_computing_structure_refinement     'SHELXL97 (Sheldrick, 1997)'
_computing_molecular_graphics
                  'ORTEP-3 for Windows (Farrugia, 1997) and PLATON (Spek, 2003)'
_computing_publication_material
      'SHELXL97 (Sheldrick, 1997) and CrystalBuilder (DECOMET Laboratory, 2007)'
loop_
    _atom_site_type_symbol
    _atom_site_label
    _atom_site_fract_x
    _atom_site_fract_y
    _atom_site_fract_z
    _atom_site_U_iso_or_equiv
    _atom_site_adp_type
    _atom_site_calc_flag
    _atom_site_refinement_flags
    _atom_site_occupancy
    _atom_site_disorder_assembly
    _atom_site_disorder_group
    S S1 0.56649(7) 0.52966(4) 0.42439(3) 0.03710(13) Uani d . 1 . .
    N N1 0.4887(3) 0.60389(14) 0.27757(14) 0.0369(3) Uani d . 1 . .
    C C3 0.5408(4) 0.7557(2) 0.2719(2) 0.0475(5) Uani d . 1 . .
    H H3A 0.6993 0.7792 0.3345 0.057 Uiso calc R 1 . .
    H H3B 0.3998 0.8087 0.2956 0.057 Uiso calc R 1 . .
    O O2 0.8298(3) 0.5665(2) 0.47635(14) 0.0624(5) Uani d . 1 . .
    C C6 0.1947(4) 0.6250(2) 0.06005(17) 0.0415(4) Uani d . 1 . .
    C C7 0.2282(4) 0.5698(2) 0.20079(17) 0.0451(4) Uani d . 1 . .
    H H7A 0.0985 0.6112 0.2439 0.054 Uiso calc R 1 . .
    H H7B 0.2038 0.4690 0.1987 0.054 Uiso calc R 1 . .
    C C8 0.3113(5) 0.7727(3) -0.1068(2) 0.0608(6) Uani d . 1 . .
    H H8 0.4195 0.8406 -0.1311 0.073 Uiso calc R 1 . .
    C C9 0.3522(4) 0.7280(2) 0.02630(18) 0.0442(4) Uani d . 1 . .
    C C10 0.1146(5) 0.7182(3) -0.2021(2) 0.0631(6) Uani d . 1 . .
    H H10 0.0888 0.7499 -0.2898 0.076 Uiso calc R 1 . .
    C C11 -0.0028(5) 0.5703(3) -0.0374(2) 0.0611(6) Uani d . 1 . .
    H H11 -0.1098 0.5009 -0.0146 0.073 Uiso calc R 1 . .
    C C12 -0.0432(5) 0.6172(3) -0.1677(2) 0.0669(7) Uani d . 1 . .
    H H12 -0.1773 0.5802 -0.2317 0.080 Uiso calc R 1 . .
    C C13 0.5667(4) 0.7918(2) 0.1305(2) 0.0538(5) Uani d . 1 . .
    H H13A 0.5636 0.8929 0.1200 0.065 Uiso calc R 1 . .
    H H13B 0.7325 0.7582 0.1162 0.065 Uiso calc R 1 . .
    O O1 0.4929(3) 0.38595(15) 0.40334(14) 0.0580(4) Uani d . 1 . .
    N N2 0.4032(3) 0.59065(17) 0.52808(16) 0.0426(3) Uani d . 1 . .
    H H21 0.4478 0.6796 0.5540 0.051 Uiso d R 1 . .
    H H22 0.2355 0.5596 0.5109 0.051 Uiso d R 1 . .
loop_
    _atom_site_aniso_label
    _atom_site_aniso_U_11
    _atom_site_aniso_U_22
    _atom_site_aniso_U_33
    _atom_site_aniso_U_12
    _atom_site_aniso_U_13
    _atom_site_aniso_U_23
    S1 0.0370(2) 0.0412(2) 0.03170(18) 0.00882(17) 0.00373(13) 0.00083(17)
    N1 0.0378(8) 0.0365(8) 0.0340(6) 0.0022(6) 0.0012(5) 0.0019(6)
    C3 0.0564(12) 0.0391(10) 0.0451(10) -0.0060(8) 0.0055(9) 0.0004(8)
    O2 0.0313(7) 0.1054(14) 0.0475(7) 0.0094(7) 0.0011(5) 0.0075(8)
    C6 0.0424(10) 0.0444(9) 0.0356(8) 0.0066(8) 0.0029(7) 0.0031(7)
    C7 0.0430(9) 0.0500(11) 0.0385(8) -0.0071(8) -0.0008(7) 0.0080(7)
    C8 0.0667(15) 0.0737(15) 0.0458(11) 0.0099(12) 0.0204(11) 0.0167(11)
    C9 0.0457(9) 0.0485(10) 0.0399(8) 0.0096(8) 0.0122(8) 0.0069(8)
    C10 0.0767(15) 0.0790(15) 0.0340(9) 0.0256(13) 0.0121(10) 0.0077(10)
    C11 0.0631(13) 0.0690(14) 0.0434(10) -0.0081(11) -0.0069(9) 0.0031(9)
    C12 0.0745(15) 0.0789(17) 0.0395(10) 0.0129(13) -0.0066(10) -0.0040(10)
    C13 0.0525(12) 0.0564(13) 0.0514(11) -0.0089(10) 0.0080(9) 0.0130(10)
    O1 0.0933(12) 0.0335(7) 0.0448(7) 0.0131(7) 0.0087(7) 0.0030(6)
    N2 0.0424(8) 0.0439(8) 0.0431(8) -0.0024(6) 0.0122(6) -0.0091(7)
_geom_special_details
;
 All esds (except the esd in the dihedral angle between two l.s. planes)
 are estimated using the full covariance matrix.  The cell esds are taken
 into account individually in the estimation of esds in distances, angles
 and torsion angles; correlations between esds in cell parameters are only
 used when they are defined by crystal symmetry.  An approximate (isotropic)
 treatment of cell esds is used for estimating esds involving l.s. planes.
;
loop_
    _geom_bond_atom_site_label_1
    _geom_bond_atom_site_label_2
    _geom_bond_site_symmetry_2
    _geom_bond_distance
    _geom_bond_publ_flag
    S1 O2 . 1.4261(16) ?
    S1 O1 . 1.4293(16) ?
    S1 N2 . 1.6060(16) ?
    S1 N1 . 1.6350(14) ?
    N1 C7 . 1.473(2) ?
    N1 C3 . 1.478(2) ?
    C3 C13 . 1.520(3) ?
    C3 H3A . 0.9700 ?
    C3 H3B . 0.9700 ?
    C6 C9 . 1.376(3) ?
    C6 C11 . 1.388(3) ?
    C6 C7 . 1.509(2) ?
    C7 H7A . 0.9700 ?
    C7 H7B . 0.9700 ?
    C8 C10 . 1.373(4) ?
    C8 C9 . 1.401(3) ?
    C8 H8 . 0.9300 ?
    C9 C13 . 1.515(3) ?
    C10 C12 . 1.366(4) ?
    C10 H10 . 0.9300 ?
    C11 C12 . 1.380(3) ?
    C11 H11 . 0.9300 ?
    C12 H12 . 0.9300 ?
    C13 H13A . 0.9700 ?
    C13 H13B . 0.9700 ?
    N2 H21 . 0.9059 ?
    N2 H22 . 0.9154 ?
loop_
    _geom_angle_atom_site_label_1
    _geom_angle_atom_site_label_2
    _geom_angle_atom_site_label_3
    _geom_angle_site_symmetry_1
    _geom_angle_site_symmetry_3
    _geom_angle
    _geom_angle_publ_flag
    O2 S1 O1 . . 120.43(11) ?
    O2 S1 N2 . . 106.12(10) ?
    O1 S1 N2 . . 106.34(10) ?
    O2 S1 N1 . . 106.13(10) ?
    O1 S1 N1 . . 105.53(8) ?
    N2 S1 N1 . . 112.45(9) ?
    C7 N1 C3 . . 110.85(15) ?
    C7 N1 S1 . . 115.19(12) ?
    C3 N1 S1 . . 116.54(12) ?
    N1 C3 C13 . . 108.23(16) ?
    N1 C3 H3A . . 110.1 ?
    C13 C3 H3A . . 110.1 ?
    N1 C3 H3B . . 110.1 ?
    C13 C3 H3B . . 110.1 ?
    H3A C3 H3B . . 108.4 ?
    C9 C6 C11 . . 119.43(18) ?
    C9 C6 C7 . . 122.01(17) ?
    C11 C6 C7 . . 118.57(18) ?
    N1 C7 C6 . . 110.24(15) ?
    N1 C7 H7A . . 109.6 ?
    C6 C7 H7A . . 109.6 ?
    N1 C7 H7B . . 109.6 ?
    C6 C7 H7B . . 109.6 ?
    H7A C7 H7B . . 108.1 ?
    C10 C8 C9 . . 121.3(2) ?
    C10 C8 H8 . . 119.4 ?
    C9 C8 H8 . . 119.4 ?
    C6 C9 C8 . . 118.7(2) ?
    C6 C9 C13 . . 120.86(17) ?
    C8 C9 C13 . . 120.4(2) ?
    C12 C10 C8 . . 119.7(2) ?
    C12 C10 H10 . . 120.1 ?
    C8 C10 H10 . . 120.1 ?
    C12 C11 C6 . . 121.1(2) ?
    C12 C11 H11 . . 119.5 ?
    C6 C11 H11 . . 119.5 ?
    C10 C12 C11 . . 119.7(2) ?
    C10 C12 H12 . . 120.1 ?
    C11 C12 H12 . . 120.1 ?
    C9 C13 C3 . . 112.27(17) ?
    C9 C13 H13A . . 109.1 ?
    C3 C13 H13A . . 109.1 ?
    C9 C13 H13B . . 109.1 ?
    C3 C13 H13B . . 109.1 ?
    H13A C13 H13B . . 107.9 ?
    S1 N2 H21 . . 113.0 ?
    S1 N2 H22 . . 112.6 ?
    H21 N2 H22 . . 122.9 ?
loop_
    _geom_hbond_atom_site_label_D
    _geom_hbond_atom_site_label_H
    _geom_hbond_atom_site_label_A
    _geom_hbond_site_symmetry_A
    _geom_hbond_distance_DH
    _geom_hbond_distance_HA
    _geom_hbond_distance_DA
    _geom_hbond_angle_DHA
    N2 H21 O1 2_656 0.91 2.03 2.928(2) 173.0
    N2 H22 O2 1_455 0.92 2.10 2.971(2) 159.2
