# Supplementary material for: 1,2,3,4-Tetra­hydro­isoquinoline-2-sulfonamide
Source: Acta Crystallogr Sect E Struct Rep Online. 2008 Jan 11;64(Pt 2):o432. doi: 10.1107/S1600536807068158 (PMC2960235; doi:10.1107/S1600536807068158)
Supplement: Supplementary file 2 [file e-64-0o432-Isup2.hkl]

# 
# h,k,l, Fc-squared, Fo-squared, sigma(Fo-squared) and status flag 
# 
data_I
_shelx_title ' CrystalBuilderInfo $monoclinic $P21 $? $colourless $' 
_shelx_refln_list_code          4 
_shelx_F_calc_maximum       32.18 
_exptl_crystal_F_000       224.00 
_reflns_d_resolution_high  0.7684 
 
loop_ 
 _symmetry_equiv_pos_as_xyz 
 'x, y, z' 
 '-x, y+1/2, -z' 
 
_cell_length_a     5.2750 
_cell_length_b     9.5410 
_cell_length_c    10.2290 
_cell_angle_alpha  90.000 
_cell_angle_beta  101.800 
_cell_angle_gamma  90.000 
 
_shelx_F_squared_multiplier     1.000 
 
loop_ 
 _refln_index_h 
 _refln_index_k 
 _refln_index_l 
 _refln_F_squared_calc 
 _refln_F_squared_meas 
 _refln_F_squared_sigma 
 _refln_observed_status 
   0 -12   0       11.65       12.05      0.93 o 
   1 -12   0       12.61       11.35      0.78 o 
   1 -11   0        2.18        2.39      0.41 o 
   2 -11   0       13.38       11.47      0.74 o 
   3 -11   0        8.34        8.70      0.97 o 
   0 -10   0       10.94       10.58      0.63 o 
   1 -10   0        8.22        8.45      0.39 o 
   2 -10   0       10.52        9.47      0.45 o 
   3 -10   0        4.00        3.16      0.63 o 
   1  -9   0       19.78       20.17      0.60 o 
   2  -9   0       49.31       50.00      1.03 o 
   3  -9   0       53.57       51.56      1.31 o 
   4  -9   0       28.95       30.51      1.54 o 
   0  -8   0       57.10       56.37      1.55 o 
   1  -8   0      126.46      129.24      1.93 o 
   2  -8   0       42.64       41.32      0.86 o 
   3  -8   0       17.38       19.36      0.53 o 
   4  -8   0        3.87        2.95      0.56 o 
   5  -8   0        5.95        5.15      0.80 o 
   1  -7   0       81.52       89.08      1.26 o 
   2  -7   0       88.05       92.09      1.51 o 
   3  -7   0       65.75       68.64      1.31 o 
   4  -7   0       58.11       63.51      1.74 o 
   5  -7   0       11.61       11.06      0.89 o 
   0  -6   0      573.63      641.54     11.99 o 
   1  -6   0       68.85       66.05      0.99 o 
   2  -6   0       26.54       25.99      0.56 o 
   3  -6   0        3.84        3.99      0.22 o 
   4  -6   0        4.35        3.61      0.48 o 
   5  -6   0        4.70        6.41      0.95 o 
   1  -5   0       39.25       45.23      0.73 o 
   2  -5   0      109.17      109.11      1.65 o 
   3  -5   0       69.32       66.74      1.39 o 
   4  -5   0      170.75      182.38      3.61 o 
   5  -5   0       27.79       28.53      2.01 o 
   6  -5   0        3.87        3.65      1.32 o 
   1  -4   0      276.35      270.36      3.79 o 
   2  -4   0       53.73       55.46      0.99 o 
   3  -4   0       48.93       48.55      1.18 o 
   4  -4   0       24.10       25.44      0.86 o 
   5  -4   0       37.78       32.48      2.21 o 
   6  -4   0       13.48       13.48      2.01 o 
   1  -3   0      334.38      340.02      4.70 o 
   2  -3   0      119.99      122.84      1.88 o 
   3  -3   0      227.56      228.96      4.04 o 
   4  -3   0      167.00      179.12      3.90 o 
   5  -3   0       32.68       29.25      1.44 o 
   6  -3   0        7.56       10.74      1.63 o 
   1  -2   0      337.19      341.81      4.94 o 
   2  -2   0       76.48       75.86      1.37 o 
   3  -2   0      133.06      134.40      2.81 o 
   4  -2   0        9.45       10.00      0.57 o 
   5  -2   0       78.92       74.92      2.21 o 
   6  -2   0        8.25        7.73      1.35 o 
   1  -1   0      438.05      411.23      6.65 o 
   2  -1   0        0.46        0.51      0.18 o 
   3  -1   0      192.07      195.06      3.90 o 
   4  -1   0       73.90       77.03      1.60 o 
   5  -1   0       26.54       28.85      1.18 o 
   6  -1   0       15.16       14.90      2.06 o 
   2   0   0      963.06      936.92     13.38 o 
   3   0   0      356.79      362.08      5.31 o 
   4   0   0        5.28        6.75      0.38 o 
   5   0   0       47.36       50.69      1.55 o 
   6   0   0        1.32        1.55      1.07 o 
   1   1   0      430.22      407.79      5.88 o 
   2   1   0        0.32        0.59      0.15 o 
   3   1   0      193.91      197.10      3.07 o 
   4   1   0       76.56       76.71      1.49 o 
   5   1   0       28.05       29.31      1.12 o 
   6   1   0       15.48       16.29      2.01 o 
   1   2   0      323.61      328.04      4.84 o 
   2   2   0       75.08       72.83      1.14 o 
   3   2   0      133.50      138.23      2.28 o 
   4   2   0        9.66       10.86      0.44 o 
   5   2   0       79.36       81.79      2.09 o 
   6   2   0        7.92        7.53      1.33 o 
   1   3   0      333.00      336.00      4.90 o 
   2   3   0      114.60      116.33      1.70 o 
   3   3   0      226.01      233.21      3.71 o 
   4   3   0      161.83      175.56      2.90 o 
   5   3   0       30.83       35.02      1.22 o 
   6   3   0        7.55        7.39      1.58 o 
   1   4   0      278.64      270.56      3.99 o 
   2   4   0       57.13       56.74      1.01 o 
   3   4   0       50.31       50.78      1.04 o 
   4   4   0       23.68       24.35      0.66 o 
   5   4   0       38.48       37.14      1.18 o 
   6   4   0       13.29       13.75      2.03 o 
   1   5   0       38.39       44.25      0.81 o 
   2   5   0      106.30      103.73      1.73 o 
   3   5   0       70.80       69.75      1.52 o 
   4   5   0      171.01      173.64      3.52 o 
   5   5   0       27.71       25.87      2.10 o 
   6   5   0        4.01        2.39      1.30 o 
   0   6   0      590.21      675.18     21.77 o 
   1   6   0       72.19       72.41      1.65 o 
   2   6   0       27.69       26.06      0.68 o 
   3   6   0        4.18        3.99      0.41 o 
   4   6   0        4.24        4.72      0.55 o 
   5   6   0        4.87        5.95      1.25 o 
   1   7   0       81.02       88.74      2.63 o 
   2   7   0       86.70       91.62      1.86 o 
   3   7   0       64.31       64.58      1.56 o 
   4   7   0       58.27       62.93      2.41 o 
   5   7   0       11.09       10.12      1.47 o 
   0   8   0       54.07       57.01      2.84 o 
   1   8   0      124.08      133.97      3.93 o 
   2   8   0       41.53       39.46      0.99 o 
   3   8   0       17.07       18.00      0.83 o 
   4   8   0        4.01        3.27      1.30 o 
   5   8   0        6.13        5.72      1.36 o 
   2   9   0       49.51       48.30      2.70 o 
   3   9   0       54.28       44.82      1.95 o 
   4   9   0       29.55       35.38      2.67 o 
   2  10   0        9.89        9.51      1.20 o 
   3  10   0        3.86        3.82      0.95 o 
   3  11   0        8.41        7.76      1.39 o 
  -1 -12   1        2.48        2.69      0.60 o 
   0 -12   1        9.20       10.04      0.65 o 
   1 -12   1       12.57       11.31      0.86 o 
  -3 -11   1        6.92        6.75      0.79 o 
  -2 -11   1       10.17        9.58      0.60 o 
  -1 -11   1       15.65       16.44      0.74 o 
   0 -11   1        0.23       -0.15      0.33 o 
   1 -11   1        6.26        5.92      0.50 o 
   2 -11   1       10.86        9.55      0.71 o 
  -4 -10   1        4.12        3.82      0.74 o 
  -3 -10   1        2.90        2.87      0.66 o 
  -2 -10   1        7.23        6.38      0.40 o 
  -1 -10   1        3.65        3.82      0.40 o 
   0 -10   1        2.36        2.07      0.30 o 
   1 -10   1       12.14       11.72      0.54 o 
   2 -10   1       11.96       11.72      0.50 o 
   3 -10   1        1.44        2.03      0.71 o 
  -4  -9   1       20.15       21.17      1.23 o 
  -3  -9   1       43.87       45.89      1.15 o 
  -2  -9   1       87.02       88.40      1.60 o 
  -1  -9   1       66.84       69.35      1.21 o 
   0  -9   1        7.23        7.36      0.39 o 
   1  -9   1       14.05       15.42      0.48 o 
   2  -9   1       20.22       21.00      0.50 o 
   3  -9   1       35.15       34.73      1.00 o 
   4  -9   1       35.75       35.24      1.58 o 
  -5  -8   1       11.11       10.74      0.95 o 
  -4  -8   1       12.99       13.71      0.81 o 
  -3  -8   1        6.78        6.65      0.38 o 
  -2  -8   1       25.40       24.41      0.54 o 
  -1  -8   1        7.92        6.34      0.31 o 
   0  -8   1       55.81       59.42      1.12 o 
   1  -8   1       85.52       85.90      1.46 o 
   2  -8   1      118.54      122.97      2.29 o 
   3  -8   1       21.27       22.76      0.75 o 
   4  -8   1       23.45       22.93      1.22 o 
  -5  -7   1       10.15        8.10      1.04 o 
  -4  -7   1        9.95        9.96      0.61 o 
  -3  -7   1       42.32       45.14      0.90 o 
  -2  -7   1       91.61       93.72      1.53 o 
  -1  -7   1       11.80       10.23      0.35 o 
   0  -7   1       21.21       20.23      0.49 o 
   1  -7   1       14.55       13.13      0.35 o 
   2  -7   1       39.04       41.55      0.78 o 
   3  -7   1       87.74       88.17      1.71 o 
   4  -7   1       40.90       41.08      1.25 o 
   5  -7   1       30.97       27.25      1.46 o 
  -5  -6   1       20.42       17.90      1.18 o 
  -4  -6   1        2.71        1.77      0.41 o 
  -3  -6   1       12.50       11.39      0.41 o 
  -2  -6   1       66.08       66.25      1.09 o 
  -1  -6   1       82.75       76.18      1.16 o 
   0  -6   1      329.15      342.49      4.72 o 
   1  -6   1      166.89      169.35      2.69 o 
   2  -6   1       12.92       14.57      0.37 o 
   3  -6   1      144.69      149.58      2.67 o 
   4  -6   1       12.08       12.44      0.64 o 
   5  -6   1        6.75        6.75      0.73 o 
  -6  -5   1        0.54       -1.36      1.36 o 
  -5  -5   1        6.28        5.29      1.03 o 
  -4  -5   1       31.76       32.14      0.97 o 
  -3  -5   1       89.96       95.26      1.78 o 
  -2  -5   1      243.11      250.58      3.46 o 
  -1  -5   1      409.29      437.48      6.60 o 
   0  -5   1      237.77      242.95      3.60 o 
   1  -5   1       86.02       93.49      1.53 o 
   2  -5   1      222.23      232.84      3.33 o 
   3  -5   1      341.42      337.78      5.35 o 
   4  -5   1       41.05       46.21      1.24 o 
   5  -5   1       45.79       51.91      3.06 o 
   6  -5   1       15.27       14.90      1.97 o 
  -6  -4   1       21.80       18.67      1.78 o 
  -5  -4   1       67.26       66.35      3.36 o 
  -4  -4   1       85.55       91.27      1.97 o 
  -3  -4   1       10.09        9.70      0.38 o 
  -2  -4   1      118.92      119.36      1.86 o 
  -1  -4   1      576.13      641.85      8.61 o 
   0  -4   1      215.17      210.61      2.82 o 
   1  -4   1      134.00      128.14      1.92 o 
   2  -4   1       74.42       76.92      1.28 o 
   3  -4   1      215.69      218.44      3.95 o 
   4  -4   1       56.28       63.22      1.54 o 
   5  -4   1        8.08        8.92      1.30 o 
   6  -4   1        0.27       -0.15      1.06 o 
  -6  -3   1        1.03        2.99      1.45 o 
  -5  -3   1       14.40       14.71      1.02 o 
  -4  -3   1      140.74      144.58      3.36 o 
  -3  -3   1      104.58      102.25      1.72 o 
  -2  -3   1      592.72      625.35      8.50 o 
  -1  -3   1       23.36       20.78      0.39 o 
   0  -3   1      217.88      189.00      2.34 o 
   1  -3   1       56.94       59.98      0.85 o 
   2  -3   1       27.41       25.20      0.61 o 
   3  -3   1      104.15      111.80      2.05 o 
   4  -3   1      144.43      150.77      3.43 o 
   5  -3   1       44.02       43.85      2.49 o 
   6  -3   1       22.86       25.44      2.27 o 
  -6  -2   1       12.47       12.14      1.61 o 
  -5  -2   1       12.77       14.16      0.82 o 
  -4  -2   1      118.54      122.16      2.42 o 
  -3  -2   1        5.37        6.78      0.38 o 
  -2  -2   1       35.52       36.03      0.58 o 
   1  -2   1      411.59      380.08      6.15 o 
   2  -2   1       83.56       81.35      1.42 o 
   3  -2   1       82.75       85.34      1.90 o 
   4  -2   1       48.06       47.46      1.34 o 
   5  -2   1       22.31       20.06      1.20 o 
   6  -2   1        5.90        4.13      1.33 o 
  -6  -1   1        2.38        3.54      1.21 o 
  -5  -1   1       26.55       26.81      1.01 o 
  -4  -1   1      320.25      332.23      5.09 o 
  -3  -1   1      304.57      292.97      4.36 o 
  -2  -1   1        4.32        4.16      0.17 o 
   1  -1   1      100.70       87.82      1.82 o 
   2  -1   1       37.77       41.55      1.02 o 
   3  -1   1      150.93      165.11      3.43 o 
   4  -1   1       89.71       95.14      2.01 o 
   5  -1   1       15.66       16.74      0.90 o 
   6  -1   1        7.13        6.97      1.44 o 
  -6   0   1       57.85       55.56      2.17 o 
  -5   0   1       27.71       27.18      1.08 o 
  -4   0   1       72.82       81.46      1.53 o 
  -3   0   1       30.19       32.69      0.63 o 
  -2   0   1        6.68        7.59      0.27 o 
   0   0   1       87.66       53.05      1.41 o 
   2   0   1     1035.65     1029.39     19.08 o 
   3   0   1     1016.28     1052.90     24.03 o 
   4   0   1        4.89        5.95      0.35 o 
   5   0   1        1.35        1.80      0.55 o 
   6   0   1        0.10        1.74      1.07 o 
  -6   1   1        2.35        3.43      0.76 o 
  -5   1   1       25.37       25.07      0.91 o 
  -4   1   1      320.48      332.45      4.65 o 
  -3   1   1      304.97      301.55      4.21 o 
  -2   1   1        6.01        5.72      0.17 o 
   0   1   1      941.96      114.38      4.28 o 
   1   1   1      101.19       86.13      1.69 o 
   2   1   1       36.75       39.39      0.84 o 
   3   1   1      146.85      169.03      2.68 o 
   4   1   1       87.41       89.08      1.72 o 
   5   1   1       14.79       15.42      0.76 o 
   6   1   1        6.98        6.75      1.33 o 
  -6   2   1       13.16       11.72      1.66 o 
  -5   2   1       12.47       12.35      0.64 o 
  -4   2   1      119.43      128.69      2.07 o 
  -3   2   1        5.56        5.07      0.25 o 
  -2   2   1       34.53       34.52      0.57 o 
   1   2   1      413.72      383.40      7.37 o 
   2   2   1       82.46       81.35      1.32 o 
   3   2   1       84.18       91.62      1.51 o 
   4   2   1       46.89       45.47      0.98 o 
   5   2   1       22.20       20.67      0.88 o 
   6   2   1        5.89        2.91      1.18 o 
  -6   3   1        1.09        2.51      1.13 o 
  -5   3   1       14.74       16.05      0.73 o 
  -4   3   1      143.95      148.39      2.37 o 
  -3   3   1      104.16      102.13      1.60 o 
  -2   3   1      575.20      611.16      8.10 o 
  -1   3   1       21.17       17.85      0.31 o 
   0   3   1      217.32      192.86      3.20 o 
   1   3   1       56.72       59.98      1.22 o 
   2   3   1       26.42       24.41      0.60 o 
   3   3   1       99.88      112.31      1.93 o 
   4   3   1      146.38      152.27      2.70 o 
   5   3   1       43.25       43.77      1.37 o 
   6   3   1       22.50       20.50      2.25 o 
  -6   4   1       21.60       23.28      2.34 o 
  -5   4   1       66.28       64.58      1.95 o 
  -4   4   1       86.73       91.39      1.62 o 
  -3   4   1        9.77        9.51      0.34 o 
  -2   4   1      117.35      116.99      1.84 o 
  -1   4   1      586.96      642.46     12.00 o 
   0   4   1      224.26      221.14      4.15 o 
   1   4   1      136.82      132.71      2.66 o 
   2   4   1       76.68       78.21      1.50 o 
   3   4   1      215.86      218.80      4.13 o 
   4   4   1       55.25       56.92      1.28 o 
   5   4   1        8.07        6.62      0.78 o 
   6   4   1        0.30        1.88      1.28 o 
  -6   5   1        0.49       -0.04      1.19 o 
  -5   5   1        5.89        6.07      0.81 o 
  -4   5   1       32.91       34.59      0.78 o 
  -3   5   1       91.40       98.00      1.56 o 
  -2   5   1      242.93      247.70      3.82 o 
  -1   5   1      417.24      441.55      7.14 o 
   0   5   1      242.86      259.30      6.26 o 
   1   5   1       86.13       96.09      2.02 o 
   2   5   1      219.33      223.31      3.81 o 
   3   5   1      336.28      334.22      6.22 o 
   4   5   1       39.48       42.97      1.19 o 
   5   5   1       44.87       41.08      1.87 o 
   6   5   1       15.32       15.42      2.24 o 
  -5   6   1       20.42       18.52      1.72 o 
  -4   6   1        2.95        3.16      0.48 o 
  -3   6   1       12.30       11.63      0.50 o 
  -2   6   1       66.62       64.10      1.26 o 
  -1   6   1       84.84       78.21      1.50 o 
   0   6   1      332.08      334.00      6.43 o 
   1   6   1      170.56      179.12      4.55 o 
   2   6   1       13.35       15.14      0.52 o 
   3   6   1      148.05      153.17      3.01 o 
   4   6   1       12.11       12.05      0.76 o 
   5   6   1        6.70        4.86      1.10 o 
  -5   7   1       10.08       12.52      1.85 o 
  -4   7   1       10.23        9.47      0.67 o 
  -3   7   1       42.03       44.50      0.97 o 
  -2   7   1       89.31       91.04      1.62 o 
  -1   7   1       11.19        9.17      0.44 o 
   0   7   1       20.53       17.59      0.61 o 
   1   7   1       14.38       13.22      0.40 o 
   2   7   1       39.63       40.69      1.01 o 
   3   7   1       88.73       87.26      2.04 o 
   4   7   1       40.55       40.08      1.69 o 
   5   7   1       31.00       30.84      2.63 o 
  -5   8   1       11.28       13.40      1.87 o 
  -4   8   1       13.25       14.03      1.46 o 
  -3   8   1        6.83        7.59      0.57 o 
  -2   8   1       24.82       24.47      0.60 o 
  -1   8   1        7.29        3.79      0.92 o 
   0   8   1       56.09       60.74      2.18 o 
   1   8   1       83.80       80.59      1.85 o 
   2   8   1      116.39      122.84      2.42 o 
   3   8   1       21.80       21.67      0.90 o 
   4   8   1       23.25       19.47      1.71 o 
  -4   9   1       19.83       20.39      2.19 o 
  -3   9   1       43.44       42.18      1.81 o 
  -2   9   1       86.06       85.23      3.70 o 
   2   9   1       20.31       20.23      0.76 o 
   3   9   1       35.17       34.02      2.13 o 
   4   9   1       35.78       36.99      2.73 o 
  -4  10   1        4.24        5.35      1.63 o 
  -3  10   1        2.87        5.46      1.47 o 
  -2  10   1        7.18        7.26      1.37 o 
   2  10   1       11.79       12.14      1.31 o 
   3  10   1        1.60        1.95      0.88 o 
  -3  11   1        6.88        8.45      1.73 o 
  -1 -12   2        1.16        0.70      0.55 o 
   0 -12   2        3.87        4.54      0.62 o 
   1 -12   2        4.59        2.47      0.63 o 
  -3 -11   2        9.82        6.53      0.96 o 
  -2 -11   2       15.29       15.95      0.87 o 
  -1 -11   2        2.18        2.55      0.37 o 
   0 -11   2        2.71        2.65      0.48 o 
   1 -11   2        2.21        1.98      0.38 o 
   2 -11   2        2.79        2.32      0.81 o 
  -4 -10   2        7.45        6.62      0.91 o 
  -3 -10   2        7.49        6.50      0.74 o 
  -2 -10   2       20.01       21.00      0.72 o 
  -1 -10   2        3.01        2.83      0.29 o 
   0 -10   2        7.88        9.03      0.40 o 
   1 -10   2       31.39       35.24      0.79 o 
   2 -10   2       11.81       12.95      0.74 o 
   3 -10   2       18.56       16.74      1.14 o 
  -4  -9   2        4.31        4.09      0.78 o 
  -3  -9   2       31.40       29.77      0.86 o 
  -2  -9   2       65.38       66.15      1.19 o 
  -1  -9   2       39.46       40.31      0.85 o 
   0  -9   2       47.51       46.71      0.91 o 
   1  -9   2       64.59       65.17      1.18 o 
   2  -9   2       21.73       19.15      0.48 o 
   3  -9   2        9.20        8.45      0.63 o 
   4  -9   2        8.26        7.56      0.84 o 
  -5  -8   2        5.13        4.16      0.84 o 
  -4  -8   2        4.47        3.32      0.38 o 
  -3  -8   2        2.01        2.07      0.30 o 
  -2  -8   2       11.24        9.55      0.38 o 
  -1  -8   2        9.63       10.31      0.35 o 
   0  -8   2       26.54       27.06      0.57 o 
   1  -8   2       17.00       16.05      0.49 o 
   2  -8   2       51.38       51.04      0.95 o 
   3  -8   2       65.80       65.66      1.48 o 
   4  -8   2       30.57       31.93      1.30 o 
  -5  -7   2        1.88        1.88      0.67 o 
  -4  -7   2       10.12       10.47      0.51 o 
  -3  -7   2       85.84       89.54      1.61 o 
  -2  -7   2      178.53      179.12      2.76 o 
  -1  -7   2      251.80      273.37      3.61 o 
   0  -7   2      109.57      107.98      1.64 o 
   1  -7   2       64.61       65.66      1.18 o 
   2  -7   2       29.55       29.58      0.73 o 
   3  -7   2       15.71       14.67      0.60 o 
   4  -7   2       32.70       33.67      1.20 o 
   5  -7   2       20.94       23.75      1.30 o 
  -5  -6   2       12.58       12.78      1.17 o 
  -4  -6   2       25.61       28.14      0.90 o 
  -3  -6   2       44.28       45.06      0.98 o 
  -2  -6   2        2.98        3.05      0.21 o 
  -1  -6   2       63.16       69.05      1.11 o 
   0  -6   2      155.47      160.31      2.15 o 
   1  -6   2      223.16      237.49      3.37 o 
   2  -6   2      389.59      392.97      6.74 o 
   3  -6   2       92.94       93.14      1.88 o 
   4  -6   2       60.08       61.40      1.62 o 
   5  -6   2       17.72       18.21      1.45 o 
  -6  -5   2        6.13        7.04      1.29 o 
  -5  -5   2        0.76        2.47      1.07 o 
  -4  -5   2       24.63       25.26      0.67 o 
  -3  -5   2      109.72      114.25      1.95 o 
  -2  -5   2        4.69        5.18      0.30 o 
  -1  -5   2      271.38      259.10      3.13 o 
   0  -5   2      227.55      224.58      2.91 o 
   1  -5   2        5.78        5.15      0.22 o 
   2  -5   2      109.85      108.11      1.89 o 
   3  -5   2       20.37       21.00      0.61 o 
   4  -5   2       50.43       48.30      1.18 o 
   5  -5   2       35.49       40.62      2.71 o 
  -6  -4   2        7.76       10.35      1.52 o 
  -5  -4   2       47.00       44.17      2.58 o 
  -4  -4   2      101.70      102.50      1.84 o 
  -3  -4   2       98.70       99.45      1.57 o 
  -2  -4   2       51.46       54.75      0.90 o 
  -1  -4   2      221.11      239.93      3.01 o 
   0  -4   2      153.92      148.99      2.07 o 
   1  -4   2        2.01        1.69      0.14 o 
   2  -4   2      168.57      177.66      2.75 o 
   3  -4   2       32.98       37.06      0.89 o 
   4  -4   2       39.58       41.32      1.17 o 
   5  -4   2       18.11       16.34      1.62 o 
   6  -4   2        4.66        4.38      1.40 o 
  -6  -3   2        2.01        0.77      0.99 o 
  -5  -3   2        2.56        1.85      0.59 o 
  -4  -3   2       30.88       33.32      0.84 o 
  -3  -3   2       24.79       24.11      0.48 o 
  -2  -3   2      250.51      267.77      3.77 o 
  -1  -3   2      426.07      411.47      5.42 o 
   0  -3   2       56.39       46.38      0.66 o 
   1  -3   2      156.17      166.36      2.51 o 
   2  -3   2       68.59       71.39      1.23 o 
   3  -3   2       20.25       18.05      0.57 o 
   4  -3   2       98.47      100.54      2.56 o 
   5  -3   2       36.01       35.53      2.53 o 
   6  -3   2        6.66        4.13      1.41 o 
  -6  -2   2       21.94       23.40      2.29 o 
  -5  -2   2      161.93      171.73      5.09 o 
  -4  -2   2      272.46      275.17      4.43 o 
  -3  -2   2       82.76       75.23      1.16 o 
  -2  -2   2      176.70      170.30      2.22 o 
  -1  -2   2      883.41      916.60     14.70 o 
   0  -2   2     1024.95      935.81     17.08 o 
   1  -2   2      876.37      799.33     18.53 o 
   2  -2   2      544.42      546.35      8.80 o 
   3  -2   2      326.63      338.46      6.70 o 
   4  -2   2       49.55       50.26      1.55 o 
   5  -2   2       16.64       17.59      1.07 o 
   6  -2   2        1.62        2.14      1.71 o 
  -6  -1   2        3.46        2.65      1.11 o 
  -5  -1   2       10.86       11.72      0.62 o 
  -4  -1   2       90.75       91.85      1.63 o 
  -3  -1   2      139.26      142.40      2.03 o 
  -2  -1   2      892.72      896.50     12.00 o 
   1  -1   2      126.95      111.80      2.18 o 
   2  -1   2     1017.88     1061.18     34.01 o 
   3  -1   2       16.59       17.54      0.71 o 
   4  -1   2       41.67       39.54      1.07 o 
   5  -1   2       17.71       18.05      1.08 o 
   6  -1   2       14.62       18.57      2.04 o 
  -6   0   2        0.16        0.55      0.59 o 
  -5   0   2      183.97      203.45      3.64 o 
  -4   0   2      346.69      366.48      5.11 o 
  -3   0   2      131.44      143.99      2.04 o 
  -2   0   2       11.80       13.80      0.32 o 
  -1   0   2       19.26       23.34      0.47 o 
   1   0   2      498.21      443.59      8.44 o 
   2   0   2        3.93        7.49      0.33 o 
   3   0   2       14.78       12.95      0.48 o 
   4   0   2        5.80        7.33      0.53 o 
   5   0   2       12.38       10.43      0.67 o 
   6   0   2        0.40       -1.10      1.13 o 
  -6   1   2        3.31        4.01      0.92 o 
  -5   1   2       11.00       10.27      0.55 o 
  -4   1   2       90.43       90.12      1.50 o 
  -3   1   2      134.32      137.66      1.99 o 
  -2   1   2      875.59      864.80     12.50 o 
   1   1   2      122.51      110.26      1.91 o 
   3   1   2       17.32       16.78      0.50 o 
   4   1   2       41.61       41.24      0.94 o 
   5   1   2       16.86       16.24      0.83 o 
   6   1   2       14.59       14.81      2.15 o 
  -6   2   2       21.38       20.94      2.22 o 
  -5   2   2      164.42      173.48      3.20 o 
  -4   2   2      276.26      276.79      4.04 o 
  -3   2   2       85.85       78.85      1.29 o 
  -2   2   2      179.16      174.76      2.57 o 
  -1   2   2      880.32      900.14     14.57 o 
   0   2   2     1024.76      964.63     30.16 o 
   1   2   2      881.57      837.18     18.97 o 
   2   2   2      537.44      556.04     10.30 o 
   3   2   2      324.81      338.68      5.14 o 
   4   2   2       48.60       51.21      1.30 o 
   5   2   2       16.01       14.99      0.75 o 
   6   2   2        1.63        1.65      1.62 o 
  -6   3   2        1.90        1.74      1.58 o 
  -5   3   2        2.46        3.25      0.44 o 
  -4   3   2       31.09       33.88      0.78 o 
  -3   3   2       22.84       22.70      0.46 o 
  -2   3   2      258.77      274.57      3.82 o 
  -1   3   2      421.63      403.39      5.36 o 
   0   3   2       53.48       44.66      1.70 o 
   1   3   2      152.64      168.40      3.31 o 
   2   3   2       69.13       75.02      1.68 o 
   3   3   2       20.29       19.21      0.74 o 
   4   3   2       98.46       98.24      1.93 o 
   5   3   2       36.13       33.46      1.54 o 
   6   3   2        7.01        8.56      1.53 o 
  -6   4   2        7.59       10.82      2.08 o 
  -5   4   2       48.27       48.55      1.35 o 
  -4   4   2      103.13      103.61      1.85 o 
  -3   4   2       97.14      101.15      1.59 o 
  -2   4   2       50.30       52.79      0.88 o 
  -1   4   2      218.92      233.40      3.52 o 
   0   4   2      157.60      149.43      3.56 o 
   1   4   2        1.97        1.92      0.30 o 
   2   4   2      164.50      169.66      3.48 o 
   3   4   2       33.50       36.91      0.96 o 
   4   4   2       38.38       39.39      1.14 o 
   5   4   2       17.63       17.90      1.13 o 
   6   4   2        4.69        6.97      1.67 o 
  -6   5   2        5.91        4.94      1.83 o 
  -5   5   2        0.75        0.33      0.55 o 
  -4   5   2       25.36       24.77      0.66 o 
  -3   5   2      107.72      110.13      1.78 o 
  -2   5   2        3.52        3.56      0.23 o 
  -1   5   2      274.07      256.18      4.27 o 
   0   5   2      232.25      229.33      4.41 o 
   1   5   2        6.42        5.52      0.34 o 
   2   5   2      110.58      110.51      2.42 o 
   3   5   2       19.68       18.73      0.68 o 
   4   5   2       49.90       45.23      1.55 o 
   5   5   2       34.61       30.11      1.60 o 
  -5   6   2       13.37       10.15      1.16 o 
  -4   6   2       27.26       28.53      0.91 o 
  -3   6   2       46.16       44.66      1.05 o 
  -2   6   2        3.13        4.01      0.27 o 
  -1   6   2       63.06       69.25      1.62 o 
   0   6   2      156.75      161.38      4.16 o 
   1   6   2      223.93      242.95      4.92 o 
   2   6   2      391.81      392.73      7.70 o 
   3   6   2       91.44       92.67      2.10 o 
   4   6   2       59.83       59.51      1.78 o 
   5   6   2       17.69       15.90      1.60 o 
  -5   7   2        1.80        1.14      1.14 o 
  -4   7   2       10.38       10.90      0.68 o 
  -3   7   2       86.36       89.66      1.84 o 
  -2   7   2      177.01      173.96      2.88 o 
  -1   7   2      253.19      275.17      5.44 o 
   0   7   2      109.61      108.48      3.04 o 
   1   7   2       63.05       63.90      2.04 o 
   2   7   2       29.74       29.44      0.85 o 
   3   7   2       15.21       13.84      0.68 o 
   4   7   2       33.26       28.85      1.24 o 
   5   7   2       21.35       20.50      1.98 o 
  -5   8   2        4.90        4.56      1.30 o 
  -4   8   2        4.22        3.50      0.55 o 
  -3   8   2        1.71        1.47      0.32 o 
  -2   8   2       11.01        9.88      0.50 o 
  -1   8   2        9.69       10.39      0.55 o 
   0   8   2       27.03       26.74      1.13 o 
   1   8   2       17.16       15.23      0.57 o 
   2   8   2       53.51       52.08      1.32 o 
   3   8   2       65.56       59.70      1.78 o 
   4   8   2       30.84       30.84      2.36 o 
  -4   9   2        4.16        5.38      1.24 o 
  -3   9   2       30.63       29.71      1.06 o 
  -2   9   2       64.34       63.80      2.04 o 
  -1   9   2       39.47       41.71      1.88 o 
   1   9   2       63.65       61.88      1.53 o 
   2   9   2       21.51       20.01      0.76 o 
   3   9   2        9.27        8.99      1.06 o 
   4   9   2        8.57        6.56      1.53 o 
  -4  10   2        7.48        8.85      1.88 o 
  -3  10   2        7.47        7.59      1.54 o 
  -2  10   2       19.81       18.57      1.67 o 
   2  10   2       12.24       13.89      1.31 o 
   3  10   2       18.68       20.06      1.90 o 
  -3  11   2        9.89        8.10      1.55 o 
  -1 -12   3        0.64       -0.26      0.85 o 
   0 -12   3        0.25        1.14      0.58 o 
  -3 -11   3        2.63        4.49      1.08 o 
  -2 -11   3        9.50        9.28      0.78 o 
  -1 -11   3       27.46       29.05      1.24 o 
   0 -11   3       40.12       41.71      1.57 o 
   1 -11   3        1.84        1.88      0.55 o 
   2 -11   3        0.76        1.40      0.70 o 
  -3 -10   3       16.61       15.42      0.76 o 
  -2 -10   3        0.65        1.10      0.41 o 
  -1 -10   3        0.26        0.51      0.33 o 
   0 -10   3        1.90        1.50      0.30 o 
   1 -10   3        4.24        3.36      0.34 o 
   2 -10   3       35.26       34.73      1.29 o 
   3 -10   3       14.54       17.79      1.18 o 
  -4  -9   3        0.11        0.15      0.48 o 
  -3  -9   3        4.17        3.68      0.37 o 
  -2  -9   3       10.07       10.47      0.43 o 
  -1  -9   3       40.08       44.58      1.05 o 
   0  -9   3       72.08       78.53      1.29 o 
   1  -9   3       12.52       12.91      0.43 o 
   2  -9   3        3.41        3.43      0.36 o 
   3  -9   3        3.76        3.32      0.62 o 
   4  -9   3        3.98        3.47      0.77 o 
  -5  -8   3        3.69        4.36      0.71 o 
  -4  -8   3       12.17       11.93      0.59 o 
  -3  -8   3       58.37       56.55      1.28 o 
  -2  -8   3       25.42       23.40      0.53 o 
  -1  -8   3        2.70        2.65      0.26 o 
   0  -8   3       20.55       21.17      0.50 o 
   1  -8   3       99.60      106.85      1.63 o 
   2  -8   3       40.08       38.40      0.83 o 
   3  -8   3       35.02       35.24      1.01 o 
   4  -8   3       19.64       21.17      1.23 o 
  -5  -7   3        0.53        0.51      0.77 o 
  -4  -7   3       42.32       42.73      1.27 o 
  -3  -7   3       73.25       70.87      1.33 o 
  -2  -7   3      247.97      249.62      3.84 o 
  -1  -7   3      351.96      361.62      5.31 o 
   0  -7   3      328.67      339.35      4.47 o 
   1  -7   3      238.35      238.62      3.19 o 
   2  -7   3       91.66       92.55      1.75 o 
   3  -7   3       14.18       14.12      0.59 o 
   4  -7   3        1.24        1.58      0.47 o 
   5  -7   3       13.62       12.14      0.97 o 
  -5  -6   3       11.19       11.59      0.99 o 
  -4  -6   3       45.22       46.05      1.32 o 
  -3  -6   3       37.23       39.24      0.84 o 
  -2  -6   3       45.12       44.09      0.73 o 
  -1  -6   3       42.48       41.55      0.63 o 
   0  -6   3        5.42        5.26      0.20 o 
   1  -6   3       10.12       10.82      0.28 o 
   2  -6   3       66.64       66.45      1.29 o 
   3  -6   3       80.88       79.39      1.62 o 
   4  -6   3       68.21       68.44      1.61 o 
   5  -6   3       16.69       16.49      1.38 o 
  -6  -5   3        9.93       10.90      1.68 o 
  -5  -5   3       12.90       12.44      1.33 o 
  -4  -5   3        8.10        8.17      0.38 o 
  -3  -5   3       34.07       39.31      0.76 o 
  -2  -5   3      274.16      283.70      3.68 o 
  -1  -5   3      159.91      155.43      1.97 o 
   0  -5   3      213.22      205.88      2.44 o 
   1  -5   3      157.13      152.87      2.25 o 
   2  -5   3       27.23       28.08      0.64 o 
   3  -5   3        1.04        1.25      0.32 o 
   4  -5   3       20.11       19.36      0.69 o 
   5  -5   3        0.20        0.62      0.59 o 
  -6  -4   3        4.75        3.99      1.58 o 
  -5  -4   3       46.30       47.96      2.86 o 
  -4  -4   3       99.94       98.12      1.56 o 
  -3  -4   3       47.27       51.30      0.87 o 
  -2  -4   3      244.56      238.24      3.00 o 
  -1  -4   3       77.71       76.39      1.06 o 
   0  -4   3      188.24      192.19      2.52 o 
   1  -4   3      517.87      532.26     10.08 o 
   2  -4   3       20.85       20.45      0.60 o 
   3  -4   3      163.38      165.26      2.81 o 
   4  -4   3       70.72       73.35      1.77 o 
   5  -4   3       17.95       18.10      1.81 o 
  -6  -3   3        5.33        3.10      1.43 o 
  -5  -3   3       14.15       14.90      1.03 o 
  -4  -3   3       12.19       13.17      0.44 o 
  -3  -3   3       65.72       64.19      0.97 o 
  -2  -3   3      678.31      733.81      8.88 o 
  -1  -3   3      197.91      189.50      2.51 o 
   0  -3   3       72.01       68.84      1.11 o 
   1  -3   3      239.50      226.58      3.84 o 
   2  -3   3       97.89      100.18      1.82 o 
   3  -3   3        0.09        1.36      0.30 o 
   4  -3   3       27.12       22.07      0.97 o 
   5  -3   3        8.61        6.65      0.81 o 
   6  -3   3       18.69       18.57      2.30 o 
  -6  -2   3       10.85        9.81      1.44 o 
  -5  -2   3       97.32      102.99      2.71 o 
  -4  -2   3      261.26      273.37      4.02 o 
  -3  -2   3      175.87      195.23      2.88 o 
  -2  -2   3      258.91      258.13      3.32 o 
  -1  -2   3      108.39       98.12      1.32 o 
   0  -2   3      319.23      305.15      3.82 o 
   1  -2   3      365.91      377.48      5.19 o 
   2  -2   3       10.04        8.77      0.32 o 
   3  -2   3      255.96      257.16      5.26 o 
   4  -2   3       87.23       93.02      2.58 o 
   5  -2   3        9.17        9.28      0.78 o 
   6  -2   3        4.42        5.18      1.96 o 
  -6  -1   3        8.03        7.56      1.30 o 
  -5  -1   3       47.61       50.43      1.38 o 
  -4  -1   3       28.92       31.25      0.75 o 
  -3  -1   3       96.01      101.15      1.59 o 
  -2  -1   3      107.34      119.63      1.73 o 
  -1  -1   3      639.55      600.41      7.43 o 
   0  -1   3      523.12      497.29      6.50 o 
   1  -1   3      538.56      533.38      7.57 o 
   2  -1   3      234.78      237.31      5.61 o 
   3  -1   3       44.05       48.38      1.18 o 
   4  -1   3       57.47       51.04      1.30 o 
   5  -1   3        8.02        6.53      0.74 o 
   6  -1   3        8.30       11.55      1.86 o 
  -6   0   3       40.25       38.93      1.89 o 
  -5   0   3      125.50      121.50      2.54 o 
  -4   0   3      244.54      231.54      3.33 o 
  -3   0   3       42.57       42.89      0.71 o 
  -2   0   3      851.77      855.19     10.29 o 
  -1   0   3      680.16      638.78      7.67 o 
   0   0   3      746.07      678.65     11.07 o 
   1   0   3      112.36      104.10      2.11 o 
   2   0   3      127.25      118.57      2.51 o 
   3   0   3      242.49      238.24      4.69 o 
   4   0   3       38.78       39.92      1.07 o 
   5   0   3        9.04        9.32      0.67 o 
   6   0   3        0.19       -0.95      1.66 o 
  -6   1   3        8.42        8.99      0.84 o 
  -5   1   3       48.15       49.06      1.11 o 
  -4   1   3       28.67       31.86      0.69 o 
  -3   1   3       96.11      103.24      1.60 o 
  -2   1   3      101.69      114.51      1.56 o 
  -1   1   3      623.38      584.16      7.63 o 
   0   1   3      512.33      486.25      6.96 o 
   1   1   3      524.88      520.84      9.70 o 
   2   1   3      229.93      230.81      3.87 o 
   3   1   3       43.78       50.17      1.55 o 
   4   1   3       58.07       53.49      1.33 o 
   5   1   3        8.45        6.22      0.55 o 
   6   1   3        8.24       10.23      2.02 o 
  -6   2   3       11.30       12.48      1.03 o 
  -5   2   3       98.13       97.88      1.92 o 
  -4   2   3      262.53      270.36      3.99 o 
  -3   2   3      175.50      195.73      2.72 o 
  -2   2   3      260.31      262.04      3.54 o 
  -1   2   3      109.61       98.24      1.32 o 
   0   2   3      320.47      305.99      5.10 o 
   1   2   3      361.69      373.49      6.10 o 
   2   2   3       11.77        9.92      0.31 o 
   3   2   3      256.71      257.54      4.28 o 
   4   2   3       86.50       91.04      1.74 o 
   5   2   3        9.08        7.73      0.57 o 
   6   2   3        4.33        3.92      1.85 o 
  -6   3   3        4.95        4.96      1.35 o 
  -5   3   3       14.35       14.53      0.65 o 
  -4   3   3       12.14       13.13      0.48 o 
  -3   3   3       64.87       65.86      1.08 o 
  -2   3   3      664.25      721.69     11.74 o 
  -1   3   3      193.19      184.03      2.47 o 
   0   3   3       65.61       59.80      2.16 o 
   1   3   3      233.84      225.31      4.37 o 
   2   3   3       98.09      100.79      2.07 o 
   3   3   3        0.13        0.51      0.33 o 
   4   3   3       27.05       23.87      0.53 o 
   5   3   3        8.57        6.87      0.70 o 
   6   3   3       18.73       19.47      2.04 o 
  -6   4   3        4.97        4.91      0.97 o 
  -5   4   3       47.54       45.80      1.15 o 
  -4   4   3      102.46       98.84      1.69 o 
  -3   4   3       50.98       54.65      0.99 o 
  -2   4   3      246.98      237.87      3.37 o 
  -1   4   3       78.22       74.08      1.36 o 
   0   4   3      189.53      187.33      4.49 o 
   1   4   3      521.54      552.33     12.84 o 
   2   4   3       20.05       19.42      0.64 o 
   3   4   3      164.76      168.40      3.78 o 
   4   4   3       70.10       74.81      2.20 o 
   5   4   3       17.41       18.16      1.86 o 
  -6   5   3        9.77        8.92      1.20 o 
  -5   5   3       13.03       12.52      0.64 o 
  -4   5   3        7.93        7.07      0.42 o 
  -3   5   3       35.51       40.46      0.85 o 
  -2   5   3      271.79      279.42      3.86 o 
  -1   5   3      159.66      151.37      3.14 o 
   0   5   3      209.73      192.69      4.55 o 
   1   5   3      158.06      159.39      3.22 o 
   2   5   3       28.77       31.73      0.89 o 
   3   5   3        1.07        1.40      0.33 o 
   4   5   3       20.30       18.67      0.94 o 
   5   5   3        0.28       -0.11      1.22 o 
  -5   6   3       11.61       10.54      0.98 o 
  -4   6   3       46.22       45.64      1.06 o 
  -3   6   3       34.52       36.25      0.80 o 
  -2   6   3       47.02       46.38      0.91 o 
  -1   6   3       43.47       42.02      1.10 o 
   0   6   3        5.61        5.78      0.44 o 
   1   6   3       10.13       10.70      0.48 o 
   2   6   3       63.15       60.46      1.61 o 
   3   6   3       81.24       78.21      1.82 o 
   4   6   3       68.21       64.87      1.96 o 
   5   6   3       16.58       17.13      2.06 o 
  -5   7   3        0.62        0.85      0.74 o 
  -4   7   3       42.58       41.78      1.18 o 
  -3   7   3       73.16       69.65      1.52 o 
  -2   7   3      248.71      242.19      3.78 o 
  -1   7   3      351.78      354.50      9.14 o 
   0   7   3      327.95      318.22      7.80 o 
   1   7   3      239.67      243.14      6.25 o 
   2   7   3       91.76       94.78      2.37 o 
   3   7   3       14.37       14.39      0.83 o 
   4   7   3        1.34       -0.18      0.70 o 
   5   7   3       12.98       11.59      1.61 o 
  -5   8   3        3.88        5.75      0.99 o 
  -4   8   3       13.02       12.22      1.06 o 
  -3   8   3       57.37       54.21      1.34 o 
  -2   8   3       25.78       25.38      1.04 o 
  -1   8   3        2.70        2.65      0.48 o 
   0   8   3       20.85       20.28      0.93 o 
   1   8   3      101.41      108.86      2.66 o 
   2   8   3       39.77       36.55      1.32 o 
   3   8   3       36.38       34.66      1.22 o 
   4   8   3       20.47       22.24      1.95 o 
  -4   9   3        0.12        0.11      0.78 o 
  -3   9   3        4.36        5.07      0.87 o 
  -2   9   3       10.13       11.93      0.76 o 
   0   9   3       70.52       70.26      2.95 o 
   1   9   3       13.02       14.90      0.84 o 
   3   9   3        3.71        2.69      0.70 o 
   4   9   3        4.06        3.05      0.95 o 
  -4  10   3        5.83        2.99      1.74 o 
  -3  10   3       15.98       13.80      0.99 o 
  -2  10   3        0.72        0.92      0.55 o 
  -1  10   3        0.30       -0.33      0.41 o 
   0  10   3        1.89        1.85      0.33 o 
   2  10   3       34.30       36.99      2.21 o 
  -3  11   3        2.77        6.22      1.51 o 
  -2 -11   4        3.87        3.47      0.63 o 
  -1 -11   4       10.88       12.44      0.90 o 
   0 -11   4        2.08        2.87      0.60 o 
   1 -11   4       29.36       28.60      1.23 o 
  -3 -10   4        8.97        8.81      0.83 o 
  -2 -10   4       10.77       12.14      0.76 o 
  -1 -10   4       12.50       11.80      0.63 o 
   0 -10   4        0.12        0.33      0.41 o 
   1 -10   4       22.87       24.23      1.02 o 
   2 -10   4        3.24        3.79      0.66 o 
  -4  -9   4        4.86        3.21      0.59 o 
  -3  -9   4        0.55        0.45      0.30 o 
  -2  -9   4       26.31       25.87      0.80 o 
  -1  -9   4       45.34       47.79      1.01 o 
   0  -9   4       35.64       41.87      0.87 o 
   1  -9   4       41.23       39.77      0.92 o 
   2  -9   4       18.39       19.79      0.87 o 
   3  -9   4        2.00        2.55      0.74 o 
  -5  -8   4        7.44        6.75      1.01 o 
  -4  -8   4       18.94       18.05      0.98 o 
  -3  -8   4       24.35       23.34      0.76 o 
  -2  -8   4       44.70       46.05      0.91 o 
  -1  -8   4       62.03       66.35      1.48 o 
   0  -8   4      115.69      117.38      1.97 o 
   1  -8   4       44.82       43.85      0.72 o 
   2  -8   4        0.27        0.04      0.26 o 
   3  -8   4        9.41        9.03      0.62 o 
   4  -8   4       18.78       19.69      1.19 o 
  -5  -7   4       18.35       20.50      1.48 o 
  -4  -7   4       18.87       15.71      0.72 o 
  -3  -7   4       15.55       15.57      0.57 o 
  -2  -7   4       83.90       85.23      1.23 o 
  -1  -7   4      216.25      225.13      3.28 o 
   0  -7   4      344.01      357.02      4.36 o 
   1  -7   4      148.28      148.39      2.07 o 
   2  -7   4       85.49       86.47      1.81 o 
   3  -7   4       28.91       30.38      0.87 o 
   4  -7   4        2.54        1.69      0.63 o 
  -5  -6   4       11.73       11.31      0.98 o 
  -4  -6   4       20.75       20.12      0.71 o 
  -3  -6   4      188.19      181.89      2.62 o 
  -2  -6   4      167.84      165.58      2.19 o 
  -1  -6   4      161.20      158.62      2.14 o 
   0  -6   4      107.50      105.72      1.50 o 
   1  -6   4       22.24       21.05      0.45 o 
   2  -6   4        5.16        5.26      0.34 o 
   3  -6   4       21.54       22.01      0.69 o 
   4  -6   4        3.38        4.36      0.51 o 
   5  -6   4       21.78       20.83      1.61 o 
  -6  -5   4        6.51        5.12      1.32 o 
  -5  -5   4       19.80       18.73      0.84 o 
  -4  -5   4        7.96        8.63      0.46 o 
  -3  -5   4       23.22       24.41      0.54 o 
  -2  -5   4       50.63       54.38      0.90 o 
  -1  -5   4       59.19       61.40      0.95 o 
   0  -5   4      282.92      289.04      3.71 o 
   1  -5   4       82.12       74.08      1.15 o 
   2  -5   4       67.15       68.64      1.31 o 
   3  -5   4       25.36       25.63      0.74 o 
   4  -5   4        7.03        7.36      0.56 o 
   5  -5   4       14.92       14.67      1.26 o 
  -6  -4   4        0.72        1.80      1.08 o 
  -5  -4   4       13.29       11.72      0.75 o 
  -4  -4   4       39.05       41.55      0.86 o 
  -3  -4   4       84.06       88.05      1.37 o 
  -2  -4   4       70.23       72.41      1.13 o 
  -1  -4   4       49.45       46.21      0.91 o 
   0  -4   4       22.00       25.63      0.49 o 
   1  -4   4        9.77       10.58      0.28 o 
   2  -4   4       69.76       71.80      1.44 o 
   3  -4   4      166.59      172.52      2.87 o 
   4  -4   4       73.28       70.57      1.94 o 
   5  -4   4       11.65       13.93      1.27 o 
  -6  -3   4       18.84       19.42      1.98 o 
  -5  -3   4       91.49       99.09      3.26 o 
  -4  -3   4       30.50       32.35      0.76 o 
  -3  -3   4       13.32       13.40      0.40 o 
  -2  -3   4      124.62      127.45      1.78 o 
  -1  -3   4       83.99       84.45      1.23 o 
   0  -3   4      776.48      808.97     11.74 o 
   1  -3   4       19.85       19.69      0.43 o 
   2  -3   4      111.75      111.28      2.05 o 
   3  -3   4       40.88       43.21      1.12 o 
   4  -3   4       12.75       14.16      0.78 o 
   5  -3   4        0.87        0.59      1.47 o 
  -6  -2   4        6.23        3.54      0.82 o 
  -5  -2   4       38.05       37.28      1.33 o 
  -4  -2   4      110.81      113.47      1.81 o 
  -3  -2   4      123.40      120.29      1.86 o 
  -2  -2   4      424.66      417.90      5.21 o 
  -1  -2   4      121.96      119.23      1.72 o 
   0  -2   4      968.20     1001.93     16.14 o 
   1  -2   4      451.92      482.78      6.40 o 
   2  -2   4      103.72      101.03      1.59 o 
   3  -2   4      201.55      210.96      5.29 o 
   4  -2   4      141.97      142.11      3.33 o 
   5  -2   4       13.27       13.13      1.50 o 
  -6  -1   4       12.62       12.18      1.27 o 
  -5  -1   4       62.84       61.78      1.81 o 
  -4  -1   4        1.06        1.14      0.26 o 
  -3  -1   4      126.06      140.37      2.02 o 
  -2  -1   4      188.72      196.59      2.72 o 
  -1  -1   4      197.25      192.19      2.36 o 
   0  -1   4      762.15      731.83     10.51 o 
   1  -1   4      169.78      151.22      2.24 o 
   2  -1   4      212.28      201.55      3.28 o 
   3  -1   4       85.75       91.97      2.10 o 
   4  -1   4        5.45        5.52      0.49 o 
   5  -1   4        0.23        0.59      0.96 o 
  -6   0   4        1.44        1.18      0.74 o 
  -5   0   4       10.84        9.73      0.76 o 
  -4   0   4      271.30      300.08      4.42 o 
  -3   0   4      168.46      182.06      2.46 o 
  -2   0   4      208.79      195.23      2.55 o 
  -1   0   4      799.83      779.21      9.49 o 
   0   0   4      150.24      158.16      2.14 o 
   1   0   4       21.88       25.44      0.67 o 
   2   0   4       22.69       22.82      0.58 o 
   3   0   4      304.49      306.85      5.32 o 
   4   0   4      117.63      115.68      2.22 o 
   5   0   4        0.39        0.66      0.51 o 
  -6   1   4       12.47       11.76      1.37 o 
  -5   1   4       63.00       63.22      1.64 o 
  -4   1   4        1.31        1.58      0.29 o 
  -3   1   4      126.03      136.80      1.85 o 
  -2   1   4      185.18      191.34      2.52 o 
  -1   1   4      189.61      182.88      2.46 o 
   0   1   4      743.99      720.06     10.42 o 
   1   1   4      167.35      151.67      3.59 o 
   2   1   4      210.21      207.80      3.50 o 
   3   1   4       86.01       91.74      1.74 o 
   4   1   4        5.56        5.63      0.38 o 
   5   1   4        0.24        0.37      0.41 o 
  -6   2   4        6.13        4.83      0.69 o 
  -5   2   4       37.56       33.18      0.98 o 
  -4   2   4      112.20      116.46      1.96 o 
  -3   2   4      120.65      120.83      1.87 o 
  -2   2   4      418.94      404.36      5.12 o 
  -1   2   4      118.62      116.46      1.70 o 
   0   2   4      961.15     1004.23     22.31 o 
   1   2   4      453.49      493.50      9.17 o 
   2   2   4      105.76      103.73      1.85 o 
   3   2   4      204.57      207.80      3.85 o 
   4   2   4      143.43      140.37      3.16 o 
   5   2   4       12.66       12.35      1.49 o 
  -6   3   4       18.97       19.42      1.44 o 
  -5   3   4       91.99       92.90      1.99 o 
  -4   3   4       30.41       32.21      0.76 o 
  -3   3   4       13.32       14.39      0.46 o 
  -2   3   4      121.81      127.04      1.92 o 
  -1   3   4       79.73       80.37      1.30 o 
   0   3   4      771.01      779.89     25.42 o 
   1   3   4       17.16       16.78      0.50 o 
   2   3   4      111.44      106.85      2.01 o 
   3   3   4       40.56       42.65      1.19 o 
   4   3   4       12.63       11.84      0.79 o 
   5   3   4        0.81        0.92      0.95 o 
  -6   4   4        0.67        0.55      0.92 o 
  -5   4   4       13.67       12.70      0.65 o 
  -4   4   4       40.41       41.55      1.02 o 
  -3   4   4       82.94       89.31      1.61 o 
  -2   4   4       73.02       75.02      1.16 o 
  -1   4   4       50.08       45.55      0.98 o 
   0   4   4       20.97       23.05      0.76 o 
   1   4   4        9.75       10.70      0.36 o 
   2   4   4       69.89       70.47      1.73 o 
   3   4   4      167.69      173.80      4.00 o 
   4   4   4       75.40       73.56      2.50 o 
   5   4   4       11.16       13.44      1.78 o 
  -6   5   4        6.25        5.07      1.06 o 
  -5   5   4       20.30       16.88      0.65 o 
  -4   5   4        8.24        8.49      0.49 o 
  -3   5   4       23.38       25.14      0.61 o 
  -2   5   4       49.37       53.49      0.98 o 
  -1   5   4       57.50       56.65      1.37 o 
   0   5   4      285.75      285.13      6.76 o 
   1   5   4       79.11       73.87      1.46 o 
   2   5   4       67.60       68.74      1.71 o 
   3   5   4       25.82       26.06      0.93 o 
   4   5   4        7.31        7.26      0.82 o 
   5   5   4       14.71       10.90      1.72 o 
  -5   6   4       11.63       10.74      0.88 o 
  -4   6   4       20.80       20.17      0.71 o 
  -3   6   4      189.53      181.73      2.78 o 
  -2   6   4      167.75      164.64      2.65 o 
  -1   6   4      160.85      153.77      3.91 o 
   0   6   4      105.67      105.59      2.74 o 
   1   6   4       22.41       20.50      0.71 o 
   2   6   4        5.72        5.18      0.44 o 
   3   6   4       22.81       22.35      1.09 o 
   4   6   4        2.94        2.59      0.66 o 
   5   6   4       20.89       17.44      1.88 o 
  -5   7   4       18.65       21.11      1.45 o 
  -4   7   4       18.19       15.33      0.62 o 
  -3   7   4       15.78       14.90      0.61 o 
  -2   7   4       83.50       80.91      1.75 o 
  -1   7   4      214.53      211.49      5.65 o 
   0   7   4      345.99      362.08      9.01 o 
   1   7   4      147.71      155.58      5.75 o 
   2   7   4       86.02       83.11      2.77 o 
   3   7   4       29.35       29.05      1.11 o 
   4   7   4        2.70        3.43      1.21 o 
  -5   8   4        7.63        5.95      1.04 o 
  -4   8   4       18.59       19.36      1.23 o 
  -3   8   4       25.67       25.07      0.79 o 
  -2   8   4       45.70       50.26      1.81 o 
  -1   8   4       62.23       60.55      3.12 o 
   0   8   4      115.72      109.11      3.17 o 
   1   8   4       44.91       44.82      2.20 o 
   2   8   4        0.36        0.73      0.41 o 
   3   8   4        9.97       11.14      0.81 o 
   4   8   4       18.69       16.98      1.90 o 
  -4   9   4        4.95        4.54      1.06 o 
  -3   9   4        0.57        0.81      0.73 o 
  -2   9   4       26.27       26.18      1.24 o 
  -1   9   4       45.29       45.64      2.38 o 
   0   9   4       37.49       42.02      2.04 o 
   1   9   4       39.85       35.74      1.89 o 
   3   9   4        1.86        0.55      0.84 o 
  -3  10   4        8.64        9.77      0.95 o 
  -2  10   4       10.41       12.01      1.22 o 
  -1  10   4       12.20       12.61      0.99 o 
   0  10   4        0.10       -0.41      0.44 o 
  -2 -11   5        0.07        0.15      0.52 o 
  -1 -11   5        2.96        3.14      0.67 o 
   0 -11   5       10.05        7.66      0.77 o 
   1 -11   5        6.02        6.07      0.75 o 
  -3 -10   5        2.29        1.74      0.56 o 
  -2 -10   5       11.10       10.94      0.76 o 
  -1 -10   5        8.55        8.14      0.55 o 
   0 -10   5       11.49       10.70      0.80 o 
   1 -10   5        8.56        7.07      0.68 o 
   2 -10   5        0.42        0.07      0.56 o 
  -4  -9   5        8.49       10.58      0.91 o 
  -3  -9   5        1.62        2.36      0.63 o 
  -2  -9   5        9.26        9.73      0.68 o 
  -1  -9   5        6.48        7.23      0.52 o 
   0  -9   5       77.48       83.44      1.89 o 
   1  -9   5       52.19       56.65      1.55 o 
   2  -9   5       19.32       20.39      0.99 o 
   3  -9   5        4.55        5.46      0.71 o 
  -4  -8   5        9.11        8.28      0.59 o 
  -3  -8   5       36.09       35.96      1.02 o 
  -2  -8   5       82.06       84.78      1.68 o 
  -1  -8   5       79.34       82.23      1.76 o 
   0  -8   5       15.77       15.37      0.43 o 
   1  -8   5       38.36       39.54      0.84 o 
   2  -8   5        8.59        7.63      0.50 o 
   3  -8   5        0.46       -0.44      0.44 o 
  -5  -7   5       13.54       13.48      0.85 o 
  -4  -7   5       37.61       36.84      1.11 o 
  -3  -7   5       24.55       24.23      0.66 o 
  -2  -7   5       22.87       23.34      0.53 o 
  -1  -7   5       37.65       42.65      0.87 o 
   0  -7   5        7.87        7.73      0.34 o 
   1  -7   5       40.30       39.62      0.76 o 
   2  -7   5       22.68       23.28      0.76 o 
   3  -7   5       10.89       10.08      0.50 o 
   4  -7   5        5.74        4.46      0.62 o 
  -5  -6   5        7.14        5.18      0.55 o 
  -4  -6   5       47.66       47.04      1.16 o 
  -3  -6   5       51.76       54.75      0.99 o 
  -2  -6   5      114.77      114.90      1.82 o 
  -1  -6   5      382.45      381.27      5.45 o 
   0  -6   5      349.32      356.56      4.58 o 
   1  -6   5       85.50       84.00      1.33 o 
   2  -6   5       16.82       15.37      0.48 o 
   3  -6   5        3.92        4.06      0.42 o 
   4  -6   5       28.94       28.66      1.11 o 
  -6  -5   5       19.43       22.93      1.98 o 
  -5  -5   5       31.89       36.11      1.24 o 
  -4  -5   5       61.57       63.32      1.45 o 
  -3  -5   5       16.15       15.80      0.43 o 
  -2  -5   5       18.01       19.47      0.43 o 
  -1  -5   5      231.33      242.38      3.21 o 
   0  -5   5       44.83       46.54      0.83 o 
   1  -5   5       82.32       81.57      1.20 o 
   2  -5   5       69.04       71.28      1.33 o 
   3  -5   5       38.66       37.81      0.90 o 
   4  -5   5        9.52       10.08      0.66 o 
   5  -5   5        1.74        1.65      0.89 o 
  -6  -4   5       10.18       11.31      1.26 o 
  -5  -4   5        8.43        8.14      0.66 o 
  -4  -4   5       46.81       45.64      0.98 o 
  -3  -4   5       32.95       33.60      0.70 o 
  -2  -4   5       16.97       14.53      0.37 o 
  -1  -4   5       52.21       56.65      0.91 o 
   0  -4   5       41.16       43.69      0.88 o 
   1  -4   5       34.76       38.93      0.76 o 
   2  -4   5        7.33        7.69      0.37 o 
   3  -4   5       25.11       22.70      0.58 o 
   4  -4   5       68.81       67.34      1.79 o 
   5  -4   5       21.37       20.50      1.60 o 
  -6  -3   5       20.54       19.79      1.46 o 
  -5  -3   5       21.80       21.62      0.96 o 
  -4  -3   5       26.26       31.12      0.74 o 
  -3  -3   5       45.77       47.38      0.84 o 
  -2  -3   5       93.67      101.15      1.47 o 
  -1  -3   5       26.92       26.87      0.57 o 
   0  -3   5       33.00       33.32      0.63 o 
   1  -3   5      108.60      107.85      1.64 o 
   2  -3   5      129.56      125.13      2.04 o 
   3  -3   5      350.10      356.56      6.42 o 
   4  -3   5        8.06        7.39      0.53 o 
   5  -3   5        3.37        3.79      0.97 o 
  -6  -2   5       10.67       11.84      1.21 o 
  -5  -2   5        0.31        0.37      0.52 o 
  -4  -2   5      108.44      113.73      1.94 o 
  -3  -2   5       73.27       71.18      1.23 o 
  -2  -2   5      279.60      280.23      3.46 o 
  -1  -2   5      773.34      794.19     10.26 o 
   0  -2   5      212.78      223.49      3.08 o 
   1  -2   5      139.69      140.81      2.02 o 
   2  -2   5       50.12       53.85      1.16 o 
   3  -2   5      201.43      200.18      3.95 o 
   4  -2   5        7.57        7.69      0.44 o 
   5  -2   5       17.30       16.20      1.27 o 
  -6  -1   5       10.68       11.93      1.09 o 
  -5  -1   5       44.26       47.46      1.59 o 
  -4  -1   5       28.27       32.00      0.69 o 
  -3  -1   5       21.61       22.01      0.51 o 
  -2  -1   5      130.62      141.81      2.02 o 
  -1  -1   5      129.20      125.41      1.90 o 
   0  -1   5      476.38      518.07      6.91 o 
   1  -1   5       65.27       61.31      1.05 o 
   2  -1   5      219.70      210.61      3.52 o 
   3  -1   5      363.49      363.93      5.56 o 
   4  -1   5       16.99       17.85      1.08 o 
   5  -1   5        9.72       11.35      1.06 o 
  -6   0   5        2.76        2.32      0.81 o 
  -5   0   5        7.55        6.62      0.78 o 
  -4   0   5       62.76       61.21      1.14 o 
  -3   0   5      132.80      128.42      1.93 o 
  -2   0   5      175.09      177.17      2.42 o 
  -1   0   5        0.55        0.48      0.15 o 
   0   0   5       89.94       82.12      1.21 o 
   1   0   5        9.08        8.95      0.33 o 
   2   0   5       14.02       12.35      0.56 o 
   3   0   5      110.53      114.38      2.21 o 
   4   0   5       20.91       23.11      0.88 o 
   5   0   5       26.12       26.74      1.57 o 
  -6   1   5       10.02        8.59      1.03 o 
  -5   1   5       44.04       44.33      1.29 o 
  -4   1   5       27.14       31.32      0.75 o 
  -3   1   5       20.37       20.28      0.49 o 
  -2   1   5      130.77      142.97      1.89 o 
  -1   1   5      129.82      123.92      1.76 o 
   0   1   5      480.33      523.34      7.50 o 
   1   1   5       63.46       62.93      1.44 o 
   2   1   5      220.19      221.50      4.34 o 
   3   1   5      362.98      371.84      6.55 o 
   4   1   5       16.69       16.84      0.65 o 
   5   1   5        9.81        9.21      1.40 o 
  -6   2   5       10.62       11.27      1.22 o 
  -5   2   5        0.35        0.45      0.41 o 
  -4   2   5      107.89      110.90      1.92 o 
  -3   2   5       71.70       68.14      1.20 o 
  -2   2   5      276.92      274.37      3.42 o 
  -1   2   5      762.42      773.46     11.14 o 
   0   2   5      209.20      220.41      3.25 o 
   1   2   5      136.54      140.95      3.46 o 
   2   2   5       50.04       56.55      1.19 o 
   3   2   5      203.64      212.20      3.89 o 
   4   2   5        7.97        7.53      0.43 o 
   5   2   5       17.71       16.64      1.93 o 
  -6   3   5       20.30       20.83      1.50 o 
  -5   3   5       22.28       21.22      0.84 o 
  -4   3   5       26.58       29.31      0.79 o 
  -3   3   5       45.83       46.71      0.91 o 
  -2   3   5       93.76      101.15      1.59 o 
  -1   3   5       25.75       24.59      0.42 o 
   0   3   5       35.34       35.82      0.80 o 
   1   3   5      105.91      103.61      2.23 o 
   2   3   5      130.55      126.22      2.32 o 
   3   3   5      355.31      347.90      6.11 o 
   4   3   5        8.68        8.31      0.70 o 
   5   3   5        3.49        1.40      1.04 o 
  -6   4   5       10.26        8.28      1.22 o 
  -5   4   5        8.16        7.43      0.60 o 
  -4   4   5       47.56       46.46      0.99 o 
  -3   4   5       32.73       31.73      0.75 o 
  -2   4   5       18.37       16.05      0.39 o 
  -1   4   5       52.34       55.01      1.17 o 
   0   4   5       38.13       42.26      1.26 o 
   1   4   5       33.50       35.53      0.94 o 
   2   4   5        7.34        8.49      0.46 o 
   3   4   5       25.97       25.32      1.04 o 
   4   4   5       67.08       68.44      3.61 o 
   5   4   5       21.17       19.36      1.92 o 
  -6   5   5       19.13       19.21      1.60 o 
  -5   5   5       30.91       31.59      1.09 o 
  -4   5   5       59.95       57.01      1.28 o 
  -3   5   5       15.48       15.90      0.53 o 
  -2   5   5       18.15       19.05      0.53 o 
  -1   5   5      231.68      240.31      5.83 o 
   0   5   5       45.29       44.09      1.37 o 
   1   5   5       82.05       80.91      1.86 o 
   2   5   5       69.83       72.52      1.86 o 
   3   5   5       40.99       41.87      1.49 o 
   4   5   5        8.82       11.18      1.26 o 
   5   5   5        1.84        3.01      1.14 o 
  -5   6   5        7.31        8.35      1.16 o 
  -4   6   5       48.73       45.64      1.15 o 
  -3   6   5       52.45       54.56      1.08 o 
  -2   6   5      114.17      109.11      1.90 o 
  -1   6   5      383.17      385.78      9.30 o 
   0   6   5      350.77      352.44      8.43 o 
   1   6   5       85.22       81.57      2.63 o 
   2   6   5       16.96       14.44      0.64 o 
   3   6   5        4.30        3.61      0.55 o 
   4   6   5       29.34       28.40      2.20 o 
  -5   7   5       13.62       15.09      1.55 o 
  -4   7   5       38.37       34.81      0.93 o 
  -3   7   5       24.92       26.43      0.75 o 
  -2   7   5       22.94       21.22      0.95 o 
  -1   7   5       38.75       42.41      1.58 o 
   0   7   5        6.92        7.49      0.66 o 
   1   7   5       39.24       41.47      1.80 o 
   2   7   5       23.05       22.53      1.04 o 
   3   7   5       11.53       10.19      0.89 o 
   4   7   5        5.56        4.16      1.29 o 
  -5   8   5        4.22        0.55      1.21 o 
  -4   8   5        9.46        8.70      1.04 o 
  -3   8   5       35.68       36.77      1.69 o 
  -2   8   5       81.15       85.12      2.91 o 
  -1   8   5       80.18       80.26      2.50 o 
   0   8   5       15.99       15.19      0.90 o 
   1   8   5       38.03       40.23      2.08 o 
   2   8   5        8.74        7.53      0.80 o 
   3   8   5        0.42       -0.04      0.74 o 
  -4   9   5        8.22       10.23      1.13 o 
  -3   9   5        1.68        1.36      0.59 o 
  -2   9   5        9.41       10.12      1.16 o 
  -1   9   5        6.47        7.69      0.91 o 
   0   9   5       76.39       85.23      3.58 o 
   1   9   5       51.96       57.75      2.58 o 
  -3  10   5        2.36        3.01      0.84 o 
  -2  10   5       11.09        9.96      1.23 o 
  -1  10   5        8.88        7.04      0.93 o 
   0  10   5       11.52       13.40      1.20 o 
  -1 -11   6        4.71        4.64      0.73 o 
  -3 -10   6        4.88        2.65      0.63 o 
  -2 -10   6        2.38        1.77      0.63 o 
  -1 -10   6        3.81        3.92      0.77 o 
   0 -10   6        7.36        6.56      0.71 o 
   1 -10   6        6.57        4.72      0.71 o 
  -4  -9   6       18.87       18.21      1.19 o 
  -3  -9   6       16.89       18.89      1.05 o 
  -2  -9   6       12.66       13.66      0.94 o 
  -1  -9   6        1.15        1.03      0.41 o 
   0  -9   6        4.10        3.82      0.48 o 
   1  -9   6       18.43       20.17      0.98 o 
   2  -9   6       16.71       16.78      0.90 o 
  -4  -8   6        2.75        3.38      0.63 o 
  -3  -8   6       25.77       27.56      0.89 o 
  -2  -8   6       21.73       22.70      0.64 o 
  -1  -8   6       60.23       64.87      1.27 o 
   0  -8   6      107.32      110.39      1.91 o 
   1  -8   6       45.00       44.98      0.98 o 
   2  -8   6        9.76       10.70      0.60 o 
   3  -8   6        7.99        8.45      0.74 o 
  -5  -7   6       32.73       33.32      1.54 o 
  -4  -7   6       38.99       41.71      1.25 o 
  -3  -7   6       42.33       43.29      1.04 o 
  -2  -7   6       25.75       25.50      0.74 o 
  -1  -7   6       70.36       72.41      1.45 o 
   0  -7   6        4.15        4.21      0.30 o 
   1  -7   6       11.47       11.97      0.59 o 
   2  -7   6        0.29        0.37      0.29 o 
   3  -7   6        3.04        3.94      0.43 o 
   4  -7   6        2.05        4.09      1.77 o 
  -5  -6   6        4.86        3.92      0.55 o 
  -4  -6   6        3.79        2.99      0.38 o 
  -3  -6   6        1.72        1.77      0.26 o 
  -2  -6   6      138.67      143.27      2.47 o 
  -1  -6   6       82.39       83.78      1.44 o 
   0  -6   6       59.04       60.93      1.04 o 
   1  -6   6       72.60       69.55      1.32 o 
   2  -6   6       32.04       31.12      0.88 o 
   3  -6   6        0.22        0.55      0.33 o 
   4  -6   6        1.94        0.81      1.02 o 
  -5  -5   6       41.34       42.10      1.58 o 
  -4  -5   6       52.30       59.89      1.50 o 
  -3  -5   6       22.05       22.13      0.57 o 
  -2  -5   6       31.97       31.59      0.68 o 
  -1  -5   6       84.03       81.02      1.31 o 
   0  -5   6       20.33       21.28      0.50 o 
   1  -5   6       29.44       30.71      0.60 o 
   2  -5   6       67.64       67.04      1.39 o 
   3  -5   6       88.48       88.17      1.71 o 
   4  -5   6       16.78       16.74      1.34 o 
  -6  -4   6        3.24        4.64      1.15 o 
  -5  -4   6        2.10        2.03      0.59 o 
  -4  -4   6       14.03       13.53      0.63 o 
  -3  -4   6        6.56        5.35      0.31 o 
  -2  -4   6      173.87      172.84      2.39 o 
  -1  -4   6      279.09      262.83      3.74 o 
   0  -4   6       51.36       51.21      0.95 o 
   1  -4   6        9.52        9.06      0.29 o 
   2  -4   6       15.55       15.28      0.48 o 
   3  -4   6       19.45       19.31      0.91 o 
   4  -4   6       18.81       14.62      0.79 o 
  -6  -3   6       10.22       11.76      1.25 o 
  -5  -3   6       62.62       65.66      1.97 o 
  -4  -3   6       57.16       57.01      1.19 o 
  -3  -3   6       51.87       56.55      1.09 o 
  -2  -3   6       30.90       33.11      0.63 o 
  -1  -3   6        3.68        4.01      0.27 o 
   0  -3   6       62.63       62.74      1.06 o 
   1  -3   6       70.07       67.64      1.20 o 
   2  -3   6      174.22      178.80      2.92 o 
   3  -3   6       53.26       53.94      1.34 o 
   4  -3   6       35.00       39.16      1.29 o 
   5  -3   6       12.97       13.04      1.32 o 
  -6  -2   6       20.91       19.10      1.48 o 
  -5  -2   6        4.67        5.15      0.63 o 
  -4  -2   6       20.53       19.21      0.59 o 
  -3  -2   6        6.90        6.34      0.34 o 
  -2  -2   6        4.85        5.18      0.30 o 
  -1  -2   6      358.39      353.81      4.80 o 
   0  -2   6       92.68       94.43      1.53 o 
   1  -2   6       81.21       77.14      1.17 o 
   2  -2   6      177.68      173.64      3.04 o 
   3  -2   6       12.02       11.23      0.36 o 
   4  -2   6       24.10       22.93      0.87 o 
   5  -2   6        3.03        3.47      0.77 o 
  -6  -1   6        0.79        1.18      0.88 o 
  -5  -1   6       17.07       19.53      1.13 o 
  -4  -1   6       37.28       37.43      0.82 o 
  -3  -1   6       74.54       83.22      1.33 o 
  -2  -1   6      112.50      118.17      1.72 o 
  -1  -1   6       59.49       60.36      1.04 o 
   0  -1   6       51.81       49.74      0.85 o 
   1  -1   6        1.06        1.43      0.26 o 
   2  -1   6      567.62      574.52     11.06 o 
   3  -1   6      124.90      127.18      3.01 o 
   4  -1   6       43.84       45.55      1.39 o 
   5  -1   6       23.61       25.69      1.60 o 
  -6   0   6       11.98       12.39      1.24 o 
  -5   0   6        3.69        2.83      0.73 o 
  -4   0   6      152.83      142.25      2.17 o 
  -3   0   6      160.85      159.85      2.30 o 
  -2   0   6      561.89      555.19      6.86 o 
   0   0   6      183.95      177.98      2.75 o 
   1   0   6       25.29       24.47      0.60 o 
   2   0   6       10.59       11.27      0.53 o 
   3   0   6       20.54       21.73      0.91 o 
   4   0   6       17.75       14.99      0.99 o 
   5   0   6        1.82        1.55      1.62 o 
  -6   1   6        0.89        0.15      0.73 o 
  -5   1   6       16.53       15.23      0.76 o 
  -4   1   6       36.81       36.25      0.88 o 
  -3   1   6       71.90       78.74      1.29 o 
  -2   1   6      109.53      113.08      1.68 o 
  -1   1   6       59.12       58.58      0.93 o 
   0   1   6       53.09       51.47      0.87 o 
   1   1   6        1.56        2.32      0.41 o 
   2   1   6      573.75      582.69     11.14 o 
   3   1   6      128.37      132.57      3.08 o 
   4   1   6       44.60       48.05      1.77 o 
   5   1   6       23.84       24.65      2.41 o 
  -6   2   6       21.19       20.50      1.48 o 
  -5   2   6        4.71        3.82      0.52 o 
  -4   2   6       20.90       18.57      0.63 o 
  -3   2   6        6.97        6.50      0.34 o 
  -2   2   6        3.68        4.23      0.22 o 
  -1   2   6      363.01      359.31      4.83 o 
   0   2   6       87.69       88.97      1.49 o 
   1   2   6       78.11       73.35      2.18 o 
   2   2   6      176.72      170.93      3.65 o 
   3   2   6       12.12       10.66      0.63 o 
   4   2   6       24.23       22.93      0.99 o 
   5   2   6        2.87        3.54      1.28 o 
  -6   3   6        9.55        9.25      1.18 o 
  -5   3   6       61.29       61.97      1.62 o 
  -4   3   6       55.66       55.92      1.18 o 
  -3   3   6       52.55       55.38      1.08 o 
  -2   3   6       32.01       33.32      0.63 o 
  -1   3   6        3.71        3.54      0.18 o 
   0   3   6       62.29       60.93      1.23 o 
   1   3   6       68.39       66.15      1.58 o 
   2   3   6      177.75      179.44      3.90 o 
   3   3   6       51.35       50.09      1.29 o 
   4   3   6       35.10       35.46      2.17 o 
   5   3   6       13.40        9.51      1.91 o 
  -6   4   6        3.20        3.56      1.15 o 
  -5   4   6        2.01        1.85      0.48 o 
  -4   4   6       14.36       13.89      0.59 o 
  -3   4   6        7.11        6.19      0.36 o 
  -2   4   6      171.33      169.50      2.84 o 
  -1   4   6      284.51      269.96      4.59 o 
   0   4   6       50.89       48.89      1.19 o 
   1   4   6        8.49        8.14      0.38 o 
   2   4   6       16.41       15.71      0.58 o 
   3   4   6       19.24       20.17      0.98 o 
   4   4   6       19.09       19.96      1.74 o 
  -5   5   6       41.50       40.00      1.61 o 
  -4   5   6       52.17       54.21      1.25 o 
  -3   5   6       21.38       21.90      0.63 o 
  -2   5   6       31.00       33.25      0.98 o 
  -1   5   6       83.76       80.15      1.96 o 
   0   5   6       20.35       20.17      0.87 o 
   1   5   6       28.72       29.64      0.86 o 
   2   5   6       70.16       63.03      2.80 o 
   3   5   6       88.92       90.46      2.89 o 
   4   5   6       17.33       17.29      1.72 o 
  -5   6   6        4.71        3.61      1.18 o 
  -4   6   6        3.90        1.92      0.44 o 
  -3   6   6        1.99        1.74      0.29 o 
  -2   6   6      141.91      147.36      2.95 o 
  -1   6   6       86.65       84.11      2.56 o 
   0   6   6       58.97       58.40      1.76 o 
   1   6   6       72.39       67.54      3.29 o 
   2   6   6       32.42       29.44      1.71 o 
   3   6   6        0.25        0.18      0.74 o 
   4   6   6        1.86        2.10      0.92 o 
  -5   7   6       32.64       32.76      2.02 o 
  -4   7   6       38.86       36.55      1.47 o 
  -3   7   6       42.20       41.32      1.09 o 
  -2   7   6       26.08       22.87      1.05 o 
  -1   7   6       70.88       69.15      2.32 o 
   0   7   6        4.12        3.87      0.67 o 
   2   7   6        0.50        1.03      0.52 o 
   3   7   6        2.95        2.32      0.85 o 
  -4   8   6        2.66        3.54      0.96 o 
  -3   8   6       25.03       25.07      1.34 o 
  -2   8   6       21.24       20.39      1.64 o 
  -1   8   6       58.97       68.44      3.21 o 
   0   8   6      105.94      103.73      3.46 o 
   1   8   6       44.34       43.93      2.49 o 
  -4   9   6       19.23       16.69      1.44 o 
  -3   9   6       16.94       17.85      1.33 o 
  -2   9   6       12.26       12.78      1.43 o 
  -1   9   6        1.13       -0.48      0.59 o 
   0   9   6        4.24        3.99      0.80 o 
   1   9   6       18.43       20.67      1.76 o 
  -3  10   6        4.71        2.47      0.95 o 
  -2  10   6        2.38        0.55      0.99 o 
  -1  10   6        4.02        4.41      0.84 o 
   0  10   6        7.42        7.04      1.06 o 
  -2 -10   7        3.62        3.16      0.67 o 
  -1 -10   7        6.35        6.31      0.76 o 
   0 -10   7       10.62        9.85      0.80 o 
   1 -10   7       13.22       12.01      0.92 o 
  -3  -9   7       20.12       20.50      1.10 o 
  -2  -9   7        9.66       10.39      0.78 o 
  -1  -9   7        2.33        1.95      0.44 o 
   0  -9   7        4.33        4.72      0.63 o 
   1  -9   7        4.15        5.72      0.67 o 
   2  -9   7       13.20       12.44      0.81 o 
  -4  -8   7       12.20       11.84      1.05 o 
  -3  -8   7        0.12        0.00      0.37 o 
  -2  -8   7        5.30        5.81      0.44 o 
  -1  -8   7       10.22       10.82      0.48 o 
   0  -8   7       52.43       54.83      1.26 o 
   1  -8   7       39.87       40.38      1.08 o 
   2  -8   7       23.95       25.44      1.04 o 
  -5  -7   7        9.63       10.00      1.30 o 
  -4  -7   7       14.56       17.74      1.28 o 
  -3  -7   7       31.43       32.76      1.18 o 
  -2  -7   7       26.20       26.30      0.75 o 
  -1  -7   7       17.20       17.04      0.60 o 
   0  -7   7        1.06        1.03      0.29 o 
   1  -7   7        0.45        0.04      0.26 o 
   2  -7   7       27.59       26.87      0.88 o 
   3  -7   7       13.95       14.35      1.33 o 
  -5  -6   7       12.13       11.59      0.83 o 
  -4  -6   7       10.44       10.04      0.58 o 
  -3  -6   7        0.09        0.15      0.18 o 
  -2  -6   7        2.06        1.50      0.30 o 
  -1  -6   7       57.55       58.21      1.11 o 
   0  -6   7       33.15       32.97      0.77 o 
   1  -6   7       22.20       22.65      0.63 o 
   2  -6   7       14.95       14.53      0.56 o 
   3  -6   7        3.96        3.72      0.66 o 
  -5  -5   7       15.10       15.80      0.92 o 
  -4  -5   7       32.55       35.02      1.08 o 
  -3  -5   7       96.41       99.21      1.81 o 
  -2  -5   7      156.51      162.78      2.63 o 
  -1  -5   7       49.32       48.98      0.94 o 
   0  -5   7       23.15       22.47      0.57 o 
   1  -5   7        7.31        8.14      0.31 o 
   2  -5   7       41.23       41.16      1.09 o 
   3  -5   7       19.31       21.67      0.79 o 
   4  -5   7       16.47       11.88      1.38 o 
  -6  -4   7       19.44       18.94      1.11 o 
  -5  -4   7       23.58       23.58      1.00 o 
  -4  -4   7        7.02        7.23      0.75 o 
  -3  -4   7       10.51        9.66      0.38 o 
  -2  -4   7      129.85      128.14      2.34 o 
  -1  -4   7       76.35       75.65      1.37 o 
   0  -4   7      108.52      105.35      1.62 o 
   1  -4   7      122.85      115.29      1.82 o 
   2  -4   7      105.61      101.76      1.84 o 
   3  -4   7       15.50       15.14      0.66 o 
   4  -4   7        1.75        0.99      0.74 o 
  -6  -3   7        8.15        9.88      1.22 o 
  -5  -3   7       14.15       13.75      0.81 o 
  -4  -3   7       26.72       29.97      1.06 o 
  -3  -3   7      128.39      135.39      2.54 o 
  -2  -3   7      141.71      141.38      2.17 o 
  -1  -3   7       35.77       35.82      0.80 o 
   0  -3   7       10.84       10.27      0.39 o 
   1  -3   7       15.35       15.90      0.48 o 
   2  -3   7       70.06       74.92      1.68 o 
   3  -3   7      106.23      110.39      2.04 o 
   4  -3   7       27.97       29.38      1.65 o 
  -6  -2   7        8.30        9.47      1.01 o 
  -5  -2   7        7.08        7.76      0.71 o 
  -4  -2   7        8.34        8.24      0.49 o 
  -3  -2   7        9.05        8.85      0.40 o 
  -2  -2   7      228.72      233.77      4.27 o 
  -1  -2   7      157.66      165.26      2.65 o 
   0  -2   7       38.70       42.34      0.71 o 
   1  -2   7       15.83       14.62      0.42 o 
   2  -2   7       32.12       33.46      1.12 o 
   3  -2   7       11.24       10.70      0.71 o 
   4  -2   7        1.46        2.91      0.77 o 
  -6  -1   7        2.77        2.21      0.81 o 
  -5  -1   7       34.65       33.39      1.26 o 
  -4  -1   7       85.63       88.05      1.60 o 
  -3  -1   7       48.25       46.38      0.91 o 
  -2  -1   7      419.93      444.87      6.15 o 
  -1  -1   7      200.74      204.66      2.95 o 
   0  -1   7       61.88       58.86      1.02 o 
   1  -1   7       55.81       61.97      1.34 o 
   2  -1   7       61.48       64.48      1.66 o 
   3  -1   7       87.82       90.69      2.43 o 
   4  -1   7       19.89       19.58      1.23 o 
  -6   0   7        7.00        7.66      1.11 o 
  -5   0   7        2.25        2.95      0.77 o 
  -4   0   7       21.52       19.53      0.59 o 
  -3   0   7       10.98        9.25      0.37 o 
  -2   0   7      219.24      215.04      3.02 o 
  -1   0   7      448.37      439.51      5.85 o 
   0   0   7      197.75      202.24      3.11 o 
   1   0   7      632.48      598.33     10.09 o 
   2   0   7      461.25      480.11      9.57 o 
   3   0   7        3.31        3.14      0.45 o 
   4   0   7        0.02        1.85      0.51 o 
  -6   1   7        2.59        1.18      1.15 o 
  -5   1   7       34.88       29.12      1.57 o 
  -4   1   7       87.06       87.14      1.59 o 
  -3   1   7       51.01       48.72      0.93 o 
  -2   1   7      422.59      435.20      6.08 o 
  -1   1   7      200.83      203.80      2.77 o 
   0   1   7       61.76       60.17      1.13 o 
   1   1   7       56.54       60.83      1.51 o 
   2   1   7       59.74       57.66      1.47 o 
   3   1   7       88.26       91.04      2.78 o 
   4   1   7       20.36       21.50      1.18 o 
  -6   2   7        7.96        6.31      1.07 o 
  -5   2   7        6.69        7.23      0.78 o 
  -4   2   7        8.01        7.76      0.48 o 
  -3   2   7        9.03        7.59      0.37 o 
  -2   2   7      230.04      230.44      3.50 o 
  -1   2   7      158.96      167.93      2.36 o 
   0   2   7       35.99       37.28      0.74 o 
   1   2   7       17.70       16.88      0.65 o 
   2   2   7       33.68       34.31      1.06 o 
   3   2   7       10.49       11.10      0.65 o 
   4   2   7        1.42        0.81      0.92 o 
  -6   3   7        7.89        6.38      1.41 o 
  -5   3   7       14.06       13.09      0.83 o 
  -4   3   7       25.80       23.99      0.77 o 
  -3   3   7      122.73      129.66      2.21 o 
  -2   3   7      142.03      137.94      2.28 o 
  -1   3   7       36.44       36.18      0.73 o 
   0   3   7       11.13       10.78      0.32 o 
   1   3   7       15.67       15.85      0.58 o 
   2   3   7       68.55       74.50      1.89 o 
   3   3   7      107.60      113.99      3.24 o 
   4   3   7       27.62       31.59      2.52 o 
  -6   4   7       19.40       18.41      1.56 o 
  -5   4   7       23.21       25.32      1.47 o 
  -4   4   7        6.76        7.20      0.49 o 
  -3   4   7       10.71       11.27      0.45 o 
  -2   4   7      133.06      129.24      2.35 o 
  -1   4   7       78.16       78.21      1.61 o 
   0   4   7      107.93      102.50      1.60 o 
   1   4   7      122.23      112.31      2.57 o 
   2   4   7      106.04       97.88      3.00 o 
   3   4   7       15.33       14.25      1.37 o 
   4   4   7        1.69        1.47      1.21 o 
  -5   5   7       15.21       17.85      1.39 o 
  -4   5   7       33.39       34.45      1.14 o 
  -3   5   7       96.78       99.09      2.06 o 
  -2   5   7      161.08      162.31      3.09 o 
  -1   5   7       51.37       48.81      1.44 o 
   0   5   7       23.57       23.34      1.00 o 
   1   5   7        7.06        7.80      0.48 o 
   2   5   7       39.78       41.16      2.03 o 
   3   5   7       19.40       21.39      1.51 o 
   4   5   7       16.37       13.80      1.62 o 
  -5   6   7       11.97       11.59      1.45 o 
  -4   6   7       10.16        9.14      0.77 o 
  -3   6   7        0.10        0.48      0.22 o 
  -2   6   7        1.96        2.03      0.40 o 
  -1   6   7       58.73       59.70      2.16 o 
   0   6   7       33.21       30.98      1.28 o 
   2   6   7       16.06       13.26      1.02 o 
   3   6   7        3.73        4.75      1.01 o 
  -5   7   7        9.73        8.81      1.80 o 
  -4   7   7       14.16       14.44      1.39 o 
  -3   7   7       30.71       32.48      1.59 o 
  -2   7   7       25.83       30.31      1.94 o 
  -1   7   7       16.75       13.89      0.99 o 
   0   7   7        1.03        0.77      0.51 o 
   1   7   7        0.51        1.77      0.74 o 
  -4   8   7       12.20       10.98      1.25 o 
  -3   8   7        0.10        0.00      0.37 o 
  -2   8   7        5.02        4.56      1.17 o 
  -1   8   7       10.21       11.02      1.21 o 
   0   8   7       51.57       58.40      3.06 o 
   1   8   7       39.04       36.91      2.21 o 
  -3   9   7       19.75       18.73      1.42 o 
  -2   9   7        9.98        9.85      1.48 o 
  -1   9   7        2.22        2.36      0.99 o 
   0   9   7        4.21        4.62      0.91 o 
   1   9   7        4.15        3.43      1.04 o 
   2   9   7       13.48       11.84      1.38 o 
  -2  10   7        3.39        3.75      0.92 o 
  -1  10   7        6.06        5.15      0.99 o 
   0  10   7       10.42        9.70      1.17 o 
  -3  -9   8       14.61       13.98      1.00 o 
  -2  -9   8       15.15       15.52      0.91 o 
  -1  -9   8       10.46       10.35      0.90 o 
   0  -9   8       17.21       18.26      0.93 o 
   1  -9   8        4.02        3.68      0.63 o 
  -4  -8   8        7.91       13.13      1.85 o 
  -3  -8   8       19.63       21.28      1.01 o 
  -2  -8   8        1.36        0.92      0.44 o 
  -1  -8   8        1.95        2.43      0.40 o 
   0  -8   8        8.58        8.63      0.57 o 
   1  -8   8       34.82       39.62      1.30 o 
   2  -8   8       20.74       20.12      1.63 o 
  -4  -7   8       22.41       23.11      1.17 o 
  -3  -7   8       17.34       19.47      0.91 o 
  -2  -7   8       17.39       16.39      0.69 o 
  -1  -7   8        8.25        8.66      0.46 o 
   0  -7   8        6.36        6.53      0.40 o 
   1  -7   8        2.43        2.14      0.48 o 
   2  -7   8        1.06        2.69      0.74 o 
  -5  -6   8        9.21        8.77      1.01 o 
  -4  -6   8        8.17        7.39      0.69 o 
  -3  -6   8        8.50        9.55      0.75 o 
  -2  -6   8        1.32        1.18      0.29 o 
  -1  -6   8       24.02       25.44      0.67 o 
   0  -6   8       41.99       42.81      0.95 o 
   1  -6   8       82.33       81.13      2.08 o 
   2  -6   8       52.28       51.82      1.48 o 
   3  -6   8       18.41       17.64      1.38 o 
  -5  -5   8        1.65        1.25      0.56 o 
  -4  -5   8       11.94       10.98      0.64 o 
  -3  -5   8        5.10        5.24      0.36 o 
  -2  -5   8       68.20       70.16      1.53 o 
  -1  -5   8      100.68       99.45      1.69 o 
   0  -5   8       35.98       33.32      0.77 o 
   1  -5   8       97.12       95.49      1.66 o 
   2  -5   8       10.84       10.08      0.42 o 
   3  -5   8       14.11       13.26      1.19 o 
  -5  -4   8       29.93       30.84      1.41 o 
  -4  -4   8       36.90       36.40      1.25 o 
  -3  -4   8       18.54       18.26      0.73 o 
  -2  -4   8        3.98        3.38      0.34 o 
  -1  -4   8       23.49       23.17      0.64 o 
   0  -4   8       13.76       13.80      0.41 o 
   1  -4   8       34.76       41.63      0.78 o 
   2  -4   8       45.88       47.13      1.17 o 
   3  -4   8       36.60       39.16      2.13 o 
   4  -4   8        6.79        6.65      1.00 o 
  -5  -3   8        2.35        2.69      0.56 o 
  -4  -3   8       16.18       18.10      0.83 o 
  -3  -3   8       81.75       78.85      1.51 o 
  -2  -3   8       51.86       56.92      1.28 o 
  -1  -3   8       57.45       58.95      1.12 o 
   0  -3   8       46.42       48.98      0.94 o 
   1  -3   8       45.58       39.69      0.69 o 
   2  -3   8        4.00        4.36      0.51 o 
   3  -3   8       34.85       36.25      1.46 o 
   4  -3   8       16.41       14.99      1.36 o 
  -6  -2   8       12.59       11.55      1.28 o 
  -5  -2   8       17.18       19.53      1.02 o 
  -4  -2   8        3.72        3.38      0.69 o 
  -3  -2   8       22.45       22.82      0.64 o 
  -2  -2   8        0.55        0.95      0.22 o 
  -1  -2   8       51.21       49.23      1.11 o 
   0  -2   8      182.34      175.40      2.73 o 
   1  -2   8      176.55      181.73      3.60 o 
   2  -2   8       78.61       82.56      2.32 o 
   3  -2   8        8.70        9.06      0.73 o 
   4  -2   8        2.98        2.47      0.99 o 
  -6  -1   8        0.00       -0.33      0.73 o 
  -5  -1   8       14.79       11.76      0.83 o 
  -4  -1   8       41.95       44.82      1.30 o 
  -3  -1   8      156.41      160.15      2.46 o 
  -2  -1   8      326.26      337.34      4.90 o 
  -1  -1   8      301.66      304.72      4.45 o 
   0  -1   8       81.10       75.02      1.37 o 
   1  -1   8      328.78      337.56      6.24 o 
   2  -1   8        4.19        4.41      0.59 o 
   3  -1   8       16.71       15.90      0.87 o 
   4  -1   8        8.61        8.88      0.98 o 
  -6   0   8       19.96       18.26      1.50 o 
  -5   0   8       75.72       84.78      2.46 o 
  -4   0   8       21.21       20.28      0.82 o 
  -3   0   8        5.04        4.09      0.34 o 
  -2   0   8        0.69        0.18      0.22 o 
  -1   0   8       23.15       24.59      0.60 o 
   0   0   8       74.53       78.53      1.40 o 
   1   0   8       24.11       18.99      0.69 o 
   2   0   8       34.66       34.88      1.15 o 
   3   0   8        6.90        5.87      0.71 o 
   4   0   8       17.50       19.69      1.24 o 
  -6   1   8        0.00       -0.41      0.81 o 
  -5   1   8       14.80       11.18      1.14 o 
  -4   1   8       40.00       43.37      1.28 o 
  -3   1   8      154.65      152.87      2.40 o 
  -2   1   8      327.11      332.89      4.43 o 
  -1   1   8      303.20      311.33      4.50 o 
   0   1   8       83.11       76.18      1.38 o 
   1   1   8      330.04      337.34      6.91 o 
   2   1   8        4.32        5.75      0.52 o 
   3   1   8       16.50       17.04      1.00 o 
   4   1   8        8.29        9.21      1.77 o 
  -6   2   8       12.73       13.22      1.41 o 
  -5   2   8       17.70       19.10      1.27 o 
  -4   2   8        3.56        2.65      0.48 o 
  -3   2   8       21.64       23.17      0.70 o 
  -2   2   8        0.54        0.85      0.22 o 
  -1   2   8       51.44       50.17      0.95 o 
   0   2   8      184.13      175.88      2.74 o 
   1   2   8      173.35      177.82      3.89 o 
   2   2   8       78.50       80.81      2.07 o 
   3   2   8        8.07        8.77      0.65 o 
   4   2   8        3.14        3.14      1.10 o 
  -5   3   8        2.48        2.61      0.80 o 
  -4   3   8       16.17       17.09      0.75 o 
  -3   3   8       84.48       84.34      1.67 o 
  -2   3   8       53.27       56.01      1.00 o 
  -1   3   8       57.91       58.67      1.02 o 
   0   3   8       44.32       46.38      0.99 o 
   1   3   8       46.33       41.16      1.25 o 
   2   3   8        4.14        5.15      0.44 o 
   3   3   8       35.25       35.16      1.30 o 
   4   3   8       16.31       13.17      1.63 o 
  -5   4   8       29.84       33.25      2.03 o 
  -4   4   8       35.86       34.81      1.15 o 
  -3   4   8       18.32       17.19      0.76 o 
  -2   4   8        3.93        3.50      0.25 o 
  -1   4   8       23.32       22.65      0.75 o 
   0   4   8       14.27       14.30      0.37 o 
   1   4   8       34.30       37.21      1.19 o 
   2   4   8       45.07       45.31      1.55 o 
   3   4   8       35.65       34.31      2.20 o 
   4   4   8        6.78        6.94      1.54 o 
  -5   5   8        1.69        2.51      0.92 o 
  -4   5   8       11.42       11.06      0.89 o 
  -3   5   8        5.66        5.07      0.44 o 
  -2   5   8       69.93       71.28      2.05 o 
  -1   5   8      104.13      102.13      2.70 o 
   0   5   8       36.95       33.11      1.33 o 
   1   5   8       98.19       92.44      3.50 o 
   2   5   8       10.60       13.00      1.05 o 
   3   5   8       13.80       14.39      1.38 o 
  -5   6   8        9.57        8.88      1.34 o 
  -4   6   8        8.13        5.92      0.74 o 
  -3   6   8        8.20        9.17      0.99 o 
  -2   6   8        1.37        0.15      0.59 o 
  -1   6   8       24.20       23.70      1.30 o 
   0   6   8       41.86       41.55      1.64 o 
  -4   7   8       22.38       22.47      1.61 o 
  -3   7   8       17.19       20.28      1.37 o 
  -2   7   8       17.95       17.64      1.58 o 
  -1   7   8        8.20        7.59      0.77 o 
   0   7   8        6.00        6.01      0.77 o 
   1   7   8        2.40        2.14      0.85 o 
  -4   8   8        7.77        7.26      1.70 o 
  -3   8   8       19.59       18.57      1.41 o 
  -2   8   8        1.32        2.25      0.97 o 
  -1   8   8        2.02        1.40      0.89 o 
   0   8   8        8.66       10.78      1.23 o 
   1   8   8       35.40       38.03      2.84 o 
  -3   9   8       14.16       12.65      1.64 o 
  -2   9   8       14.44       13.75      1.53 o 
  -1   9   8        9.92       10.23      1.20 o 
   0   9   8       16.62       17.34      1.87 o 
   1   9   8        3.90        3.54      1.39 o 
  -1  -9   9       17.64       18.67      1.05 o 
  -3  -8   9        8.86        8.24      0.94 o 
  -2  -8   9        3.84        3.43      0.67 o 
  -1  -8   9        8.52        8.24      0.66 o 
   0  -8   9       19.85       18.67      1.05 o 
   1  -8   9       12.24       11.06      0.93 o 
  -4  -7   9        1.47        2.25      0.78 o 
  -3  -7   9       15.66       14.85      0.80 o 
  -2  -7   9       25.61       25.81      1.17 o 
  -1  -7   9       35.44       36.62      1.10 o 
   0  -7   9       26.65       28.66      1.04 o 
   1  -7   9       12.79       10.82      0.72 o 
   2  -7   9        2.24        0.73      1.03 o 
  -4  -6   9       14.55       16.20      1.22 o 
  -3  -6   9       16.76       16.64      0.79 o 
  -2  -6   9       14.47       14.30      0.69 o 
  -1  -6   9        3.83        3.72      0.40 o 
   0  -6   9       28.47       27.95      0.77 o 
   1  -6   9       25.55       25.69      0.92 o 
   2  -6   9       48.44       48.64      2.54 o 
  -5  -5   9        0.96        1.62      0.88 o 
  -4  -5   9        4.84        4.21      0.77 o 
  -3  -5   9       13.10       14.03      0.73 o 
  -2  -5   9       35.33       41.55      1.25 o 
  -1  -5   9       17.68       18.89      0.63 o 
   0  -5   9       15.68       16.84      0.55 o 
   1  -5   9       28.32       27.37      0.83 o 
   2  -5   9        4.27        3.43      0.92 o 
   3  -5   9        5.94        4.06      1.08 o 
  -5  -4   9        8.70        7.33      0.79 o 
  -4  -4   9        6.88        8.10      0.66 o 
  -3  -4   9       15.53       16.49      0.69 o 
  -2  -4   9       16.52       17.04      0.65 o 
  -1  -4   9       38.83       39.77      0.99 o 
   0  -4   9       83.88       88.51      1.60 o 
   1  -4   9       43.02       45.14      0.98 o 
   2  -4   9       35.22       36.18      1.82 o 
   3  -4   9       31.04       33.18      1.96 o 
  -5  -3   9        5.00        5.07      0.66 o 
  -4  -3   9        0.29        0.41      0.37 o 
  -3  -3   9       15.42       15.90      0.68 o 
  -2  -3   9       46.24       46.21      1.16 o 
  -1  -3   9       59.55       52.87      1.32 o 
   0  -3   9      127.48      126.50      2.18 o 
   1  -3   9       11.30       10.70      0.52 o 
   2  -3   9        2.87        3.32      0.51 o 
   3  -3   9       14.32       14.62      1.39 o 
  -5  -2   9       49.19       53.05      2.03 o 
  -4  -2   9       28.00       27.31      1.14 o 
  -3  -2   9       24.58       24.53      0.78 o 
  -2  -2   9       17.10       16.84      0.55 o 
  -1  -2   9       59.75       58.12      1.20 o 
   0  -2   9       12.28       12.95      0.35 o 
   1  -2   9        5.32        5.04      0.41 o 
   2  -2   9       57.26       56.46      1.73 o 
   3  -2   9       44.52       50.60      2.33 o 
  -5  -1   9        5.58        5.38      0.73 o 
  -4  -1   9       37.20       33.46      1.26 o 
  -3  -1   9       12.11       11.06      0.60 o 
  -2  -1   9      111.08      114.38      1.95 o 
  -1  -1   9      151.02      151.82      2.39 o 
   0  -1   9      170.66      169.03      2.68 o 
   1  -1   9       57.08       57.84      1.39 o 
   2  -1   9       10.31       10.62      0.75 o 
   3  -1   9        1.38        0.95      0.66 o 
  -5   0   9        3.59        2.47      0.80 o 
  -4   0   9        9.94       11.02      0.64 o 
  -3   0   9      107.32      109.50      2.29 o 
  -2   0   9       83.35       86.13      1.58 o 
  -1   0   9        4.22        2.87      0.29 o 
   0   0   9        8.32        7.20      0.32 o 
   1   0   9        4.51        5.15      0.41 o 
   2   0   9        1.71        1.47      0.41 o 
   3   0   9        9.79        9.28      0.85 o 
  -5   1   9        5.58        4.31      0.93 o 
  -4   1   9       37.69       37.43      1.19 o 
  -3   1   9       11.60       10.35      0.51 o 
  -2   1   9      109.88      116.33      1.96 o 
  -1   1   9      148.67      153.62      2.41 o 
   0   1   9      167.73      166.52      2.51 o 
   1   1   9       56.76       56.65      1.46 o 
   2   1   9       10.19        9.51      0.83 o 
   3   1   9        1.36        0.85      0.52 o 
  -5   2   9       48.81       51.91      2.45 o 
  -4   2   9       27.73       24.77      0.97 o 
  -3   2   9       25.32       25.44      0.86 o 
  -2   2   9       17.29       16.34      0.64 o 
  -1   2   9       59.75       58.77      1.12 o 
   0   2   9       11.52       11.27      0.41 o 
   1   2   9        5.45        6.34      0.40 o 
   2   2   9       56.68       56.65      2.19 o 
   3   2   9       44.51       45.80      2.14 o 
  -5   3   9        5.03        7.23      1.18 o 
  -4   3   9        0.23        0.62      0.56 o 
  -3   3   9       14.65       14.76      0.61 o 
  -2   3   9       46.99       47.63      1.01 o 
  -1   3   9       61.66       54.56      1.08 o 
   0   3   9      130.10      128.28      2.34 o 
   1   3   9       11.28       11.02      0.60 o 
   2   3   9        2.79        2.43      0.43 o 
   3   3   9       14.23       14.90      1.59 o 
  -5   4   9        9.11        7.96      1.10 o 
  -4   4   9        6.66        7.33      0.95 o 
  -3   4   9       15.29       13.98      0.59 o 
  -2   4   9       16.70       15.90      0.48 o 
  -1   4   9       38.99       39.62      0.84 o 
   0   4   9       82.73       84.78      1.57 o 
   1   4   9       41.62       42.97      1.19 o 
   2   4   9       34.32       33.67      1.34 o 
   3   4   9       30.38       31.25      2.31 o 
  -5   5   9        0.98       -0.45      0.85 o 
  -4   5   9        5.02        3.72      0.98 o 
  -3   5   9       13.13       13.89      1.13 o 
  -2   5   9       35.72       35.02      1.65 o 
  -1   5   9       17.31       15.61      1.01 o 
   0   5   9       16.70       16.88      0.80 o 
   1   5   9       28.56       28.60      1.04 o 
  -4   6   9       14.42       15.90      1.31 o 
  -3   6   9       17.27       19.74      1.40 o 
  -2   6   9       14.97       15.19      1.42 o 
  -1   6   9        3.81        5.29      0.81 o 
   0   6   9       28.31       28.21      1.35 o 
   1   6   9       24.91       25.44      2.08 o 
  -4   7   9        1.43        0.92      0.85 o 
  -3   7   9       15.53       16.94      1.35 o 
  -2   7   9       26.07       27.44      2.23 o 
  -1   7   9       35.31       36.40      2.20 o 
   0   7   9       26.99       26.43      1.56 o 
   1   7   9       13.22       12.52      1.59 o 
  -3   8   9        8.50        7.63      1.37 o 
  -2   8   9        3.66        2.14      1.03 o 
  -1   8   9        8.52       10.82      1.72 o 
   0   8   9       20.31       18.89      1.90 o 
   1   8   9       12.29       10.27      1.67 o 
  -1   9   9       17.08       14.16      1.92 o 
  -1  -8  10       19.47       18.57      1.05 o 
  -3  -7  10       12.62       14.53      0.97 o 
  -2  -7  10       30.80       32.76      1.11 o 
  -1  -7  10       36.94       41.00      1.32 o 
   0  -7  10       26.16       27.31      1.20 o 
   1  -7  10       24.98       24.95      1.33 o 
  -4  -6  10       13.28       15.52      1.19 o 
  -3  -6  10       33.19       35.67      1.38 o 
  -2  -6  10       25.72       24.89      0.91 o 
  -1  -6  10        3.10        3.82      0.48 o 
   0  -6  10        8.78        8.21      0.56 o 
   1  -6  10        6.48        5.89      0.77 o 
  -4  -5  10        4.49        3.25      1.07 o 
  -3  -5  10        7.96        8.81      0.76 o 
  -2  -5  10        0.68        1.18      0.52 o 
  -1  -5  10       68.95       73.45      1.56 o 
   0  -5  10       27.70       28.79      0.78 o 
   1  -5  10       19.62       22.76      1.51 o 
   2  -5  10       14.41       12.70      1.25 o 
  -4  -4  10       11.32       13.13      1.23 o 
  -3  -4  10       17.04       18.83      1.05 o 
  -2  -4  10        4.64        4.86      0.59 o 
  -1  -4  10        6.63        5.49      0.48 o 
   0  -4  10        2.25        3.21      0.37 o 
   1  -4  10       13.40       10.86      0.76 o 
   2  -4  10       60.97       69.15      3.23 o 
  -5  -3  10        1.74        2.07      0.63 o 
  -4  -3  10        1.97        3.27      0.77 o 
  -3  -3  10        9.29       11.14      0.77 o 
  -2  -3  10       26.69       27.50      0.95 o 
  -1  -3  10       62.61       70.47      1.63 o 
   0  -3  10       31.90       34.09      0.78 o 
   1  -3  10       42.35       43.45      1.60 o 
   2  -3  10       12.02       12.09      1.18 o 
   3  -3  10       14.43       13.40      1.25 o 
  -5  -2  10        7.88        6.94      0.77 o 
  -4  -2  10       23.26       23.34      1.11 o 
  -3  -2  10       49.86       49.23      1.19 o 
  -2  -2  10       40.38       41.55      1.09 o 
  -1  -2  10       16.28       15.19      0.57 o 
   0  -2  10        8.05        8.10      0.38 o 
   1  -2  10        0.17        0.11      0.48 o 
   2  -2  10       33.73       36.77      1.84 o 
   3  -2  10       11.80       10.04      1.15 o 
  -5  -1  10        5.68        6.50      0.80 o 
  -4  -1  10       24.55       25.99      1.24 o 
  -3  -1  10       11.26       10.74      0.56 o 
  -2  -1  10       17.93       17.19      0.66 o 
  -1  -1  10       77.82       77.24      1.49 o 
   0  -1  10       27.81       29.64      0.66 o 
   1  -1  10       42.99       40.77      1.16 o 
   2  -1  10       21.82       19.79      0.97 o 
   3  -1  10       10.93       11.18      1.06 o 
  -5   0  10       55.00       50.78      2.08 o 
  -4   0  10       18.93       16.78      0.95 o 
  -3   0  10       37.82       38.70      0.98 o 
  -2   0  10        6.46        6.31      0.40 o 
  -1   0  10       14.17       12.35      0.47 o 
   0   0  10        9.91        8.14      0.35 o 
   1   0  10        0.73       -0.07      0.37 o 
   2   0  10       18.74       18.26      1.09 o 
   3   0  10        6.73        6.84      0.83 o 
  -5   1  10        5.87        9.25      1.00 o 
  -4   1  10       24.71       22.35      0.98 o 
  -3   1  10       10.99       11.80      0.50 o 
  -2   1  10       17.76       15.71      0.58 o 
  -1   1  10       78.75       79.72      1.62 o 
   0   1  10       27.66       29.05      0.72 o 
   1   1  10       42.20       44.58      1.38 o 
   2   1  10       21.77       21.45      1.18 o 
   3   1  10       10.57       10.66      1.78 o 
  -5   2  10        8.23        9.03      1.20 o 
  -4   2  10       22.76       21.39      1.12 o 
  -3   2  10       49.23       48.38      1.18 o 
  -2   2  10       38.99       41.00      1.17 o 
  -1   2  10       15.89       13.44      0.53 o 
   0   2  10        7.99        7.86      0.38 o 
   1   2  10        0.23        0.29      0.40 o 
   2   2  10       33.56       37.58      1.86 o 
   3   2  10       11.69       10.39      1.60 o 
  -5   3  10        1.68        0.88      0.88 o 
  -4   3  10        2.05        1.14      0.70 o 
  -3   3  10        8.99        9.39      0.60 o 
  -2   3  10       26.64       28.08      0.77 o 
  -1   3  10       61.53       68.34      1.40 o 
   0   3  10       31.06       33.67      0.84 o 
   1   3  10       42.65       41.32      1.33 o 
   2   3  10       12.05       12.31      0.85 o 
   3   3  10       14.31       14.53      1.57 o 
  -4   4  10       11.51       11.76      1.12 o 
  -3   4  10       17.27       18.10      1.29 o 
  -2   4  10        4.66        5.72      0.67 o 
  -1   4  10        7.09        6.38      0.37 o 
   0   4  10        2.24        1.80      0.32 o 
   1   4  10       13.01       11.55      0.70 o 
  -4   5  10        4.55        4.28      0.88 o 
  -3   5  10        7.74        6.75      1.01 o 
  -2   5  10        0.80       -0.59      0.81 o 
  -1   5  10       69.70       69.75      2.13 o 
   0   5  10       27.37       26.06      1.05 o 
   1   5  10       19.31       20.61      1.16 o 
  -4   6  10       13.12       12.78      1.56 o 
  -3   6  10       33.32       31.05      2.64 o 
  -2   6  10       25.15       26.93      2.21 o 
  -1   6  10        2.85        3.47      0.86 o 
   0   6  10        8.82       10.98      1.81 o 
   1   6  10        6.21        3.50      1.25 o 
  -3   7  10       12.64       12.31      1.75 o 
  -2   7  10       30.28       30.84      2.56 o 
  -1   7  10       37.71       41.16      2.88 o 
   0   7  10       26.23       25.63      2.27 o 
   1   7  10       25.14       26.37      2.56 o 
  -2   8  10       22.47       20.94      2.17 o 
  -1   8  10       19.26       21.45      2.42 o 
  -3  -6  11       22.87       19.21      1.22 o 
  -2  -6  11       55.19       60.64      2.08 o 
  -1  -6  11       45.30       46.71      1.41 o 
   0  -6  11       13.13       13.17      1.01 o 
  -3  -5  11        8.47        8.66      0.97 o 
  -2  -5  11       19.12       19.05      1.01 o 
  -1  -5  11        2.11        1.98      0.48 o 
   0  -5  11       13.82       14.85      0.98 o 
   1  -5  11       12.74       10.74      0.95 o 
  -4  -4  11        8.88        9.47      0.90 o 
  -3  -4  11        9.20        7.63      0.80 o 
  -2  -4  11       25.73       24.47      1.08 o 
  -1  -4  11       12.91       13.71      0.72 o 
   0  -4  11        1.53        0.92      0.51 o 
   1  -4  11        1.12        1.69      0.80 o 
  -4  -3  11       13.09       15.47      1.24 o 
  -3  -3  11       15.47       16.64      1.09 o 
  -2  -3  11        3.49        2.91      0.43 o 
  -1  -3  11       30.94       32.62      1.18 o 
   0  -3  11       16.12       15.52      0.81 o 
   1  -3  11       62.96       69.65      3.14 o 
   2  -3  11       45.83       47.96      2.44 o 
  -4  -2  11       11.24        9.88      0.84 o 
  -3  -2  11       18.58       21.39      1.12 o 
  -2  -2  11       20.79       20.83      0.89 o 
  -1  -2  11       33.85       36.77      1.18 o 
   0  -2  11       13.17       12.95      0.87 o 
   1  -2  11        2.95        3.32      0.55 o 
   2  -2  11       20.43       20.94      1.55 o 
  -4  -1  11       14.74       15.28      1.09 o 
  -3  -1  11        6.11        4.86      0.62 o 
  -2  -1  11        2.93        3.16      0.48 o 
  -1  -1  11       19.78       18.10      0.67 o 
   0  -1  11       18.64       19.36      0.80 o 
   1  -1  11       31.94       30.51      1.68 o 
   2  -1  11       36.40       36.62      1.98 o 
  -4   0  11        4.27        3.05      0.70 o 
  -3   0  11        7.62        5.49      0.51 o 
  -2   0  11       63.76       56.65      1.46 o 
  -1   0  11        0.97        0.73      0.33 o 
   0   0  11        6.14        5.89      0.50 o 
   1   0  11        3.70        4.86      0.78 o 
   2   0  11       17.98       18.52      1.25 o 
  -4   1  11       14.73       14.48      1.02 o 
  -3   1  11        6.06        6.19      0.55 o 
  -2   1  11        2.83        2.59      0.37 o 
  -1   1  11       19.47       18.89      0.69 o 
   0   1  11       19.04       18.52      0.78 o 
   1   1  11       31.72       32.41      1.66 o 
   2   1  11       36.42       38.70      1.96 o 
  -4   2  11       10.76       10.86      0.92 o 
  -3   2  11       17.53       16.34      0.93 o 
  -2   2  11       20.31       20.39      0.82 o 
  -1   2  11       32.30       33.46      0.91 o 
   0   2  11       12.68       13.00      0.79 o 
   1   2  11        2.88        3.36      0.60 o 
   2   2  11       20.92       22.70      2.08 o 
  -4   3  11       13.33       15.42      1.38 o 
  -3   3  11       15.48       17.95      1.34 o 
  -2   3  11        3.49        3.82      0.48 o 
  -1   3  11       31.57       32.62      1.04 o 
   0   3  11       15.92       19.63      0.86 o 
   1   3  11       63.23       69.35      4.14 o 
  -4   4  11        8.75        7.23      1.14 o 
  -3   4  11        8.96        8.03      1.03 o 
  -2   4  11       25.14       24.11      1.19 o 
  -1   4  11       12.36       11.84      1.13 o 
   0   4  11        1.55        1.65      0.66 o 
   1   4  11        1.10        0.66      0.55 o 
  -3   5  11        8.66       10.35      1.64 o 
  -2   5  11       19.11       21.79      2.04 o 
  -1   5  11        2.09        1.58      0.78 o 
   0   5  11       13.51       12.70      1.04 o 
   1   5  11       13.08       12.26      1.70 o 
  -3   6  11       22.23       18.57      2.09 o 
  -2   6  11       55.32       65.46      4.32 o 
  -1   6  11       45.08       50.78      3.55 o 
   0   6  11       13.05       13.13      1.76 o 
  -2  -5  12        4.32        3.36      0.78 o 
  -1  -5  12        0.11       -0.04      0.67 o 
  -3  -4  12       15.71       15.57      1.15 o 
  -2  -4  12       19.73       19.58      1.23 o 
  -1  -4  12       14.21       13.13      1.01 o 
   0  -4  12        1.54        0.73      0.59 o 
  -3  -3  12        2.40        1.88      0.67 o 
  -2  -3  12        2.33        1.95      0.66 o 
  -1  -3  12        3.96        3.87      0.74 o 
   0  -3  12        9.64       10.15      0.93 o 
   1  -3  12       20.39       25.81      1.42 o 
  -3  -2  12       11.26       10.04      0.88 o 
  -2  -2  12       28.81       27.82      1.34 o 
  -1  -2  12       11.98       12.57      0.95 o 
   0  -2  12       21.94       22.53      1.21 o 
   1  -2  12       18.78       19.90      1.41 o 
  -4  -1  12       12.00       10.47      0.87 o 
  -3  -1  12       19.53       18.41      1.09 o 
  -2  -1  12       11.27       13.13      0.97 o 
  -1  -1  12        5.59        4.86      0.67 o 
   0  -1  12        7.99        6.75      0.69 o 
   1  -1  12       77.13       84.45      3.68 o 
  -4   0  12        2.11        3.27      0.85 o 
  -3   0  12        3.18        2.77      0.75 o 
  -2   0  12       15.44       14.53      1.02 o 
  -1   0  12       18.17       17.74      1.02 o 
   0   0  12        0.07        0.33      0.52 o 
   1   0  12        6.42        4.36      0.89 o 
  -4   1  12       11.74       10.54      0.87 o 
  -3   1  12       19.53       18.57      1.31 o 
  -2   1  12       10.97       10.00      0.84 o 
  -1   1  12        5.69        5.92      0.71 o 
   0   1  12        8.12        7.59      0.70 o 
   1   1  12       78.24       89.77      3.57 o 
  -3   2  12       10.82       11.02      1.21 o 
  -2   2  12       28.21       28.01      1.93 o 
  -1   2  12       11.56       10.31      1.05 o 
   0   2  12       21.22       19.21      1.38 o 
   1   2  12       18.62       19.10      1.33 o 
  -3   3  12        2.65        1.88      0.88 o 
  -2   3  12        2.27        2.07      0.73 o 
  -1   3  12        4.04        3.72      0.82 o 
   0   3  12        9.76        8.49      1.10 o 
   1   3  12       21.13       23.05      1.63 o 
  -3   4  12       15.34       12.44      1.20 o 
  -2   4  12       19.73       19.69      1.51 o 
  -1   4  12       13.72       16.78      1.34 o 
   0   4  12        1.45        1.33      0.70 o 
  -2   5  12        4.25        6.72      1.54 o 
  -1   5  12        0.11       -0.70      0.70 o 
  -2  -2  13        9.58        9.85      0.91 o 
  -1  -2  13        1.14        1.29      0.66 o 
  -2  -1  13       12.99       13.53      1.03 o 
  -1  -1  13        7.54        8.31      0.91 o 
  -2   0  13       17.04       16.05      1.07 o 
  -1   0  13       13.30       12.05      0.93 o 
   0   0  13       55.00       57.66      3.78 o 
  -2   1  13       12.89        9.58      1.20 o 
  -1   1  13        7.29        6.44      1.11 o 
  -2   2  13        9.69        9.85      1.18 o 
  -1   2  13        1.05        1.29      0.92 o 
                                                 
